# Supplementary material for: Neuronal miR-9 promotes HSV-1 epigenetic silencing and latency by repressing Oct-1 and Onecut family genes
Source: Nat Commun. 2024 Mar 5;15:1991. doi: 10.1038/s41467-024-46057-6 (PMC10914762; doi:10.1038/s41467-024-46057-6)
Supplement: Supplementary file 4 — Source Data [file 41467_2024_46057_MOESM4_ESM.zip]

Archive with 17 entries (17 files):
- SourceDataFigure1.xlsx
- SourceDataFigure2.xlsx
- SourceDataFigure3.xlsx
- SourceDataFigure4.xlsx
- SourceDataFigure5.xlsx
- SourceDataFigure6.xlsx
- SourceDataFigure7.xlsx
- SourceDataSupplementaryFigure1.xlsx
- SourceDataSupplementaryFigure10.xlsx
- SourceDataSupplementaryFigure2.xlsx
- SourceDataSupplementaryFigure3.xlsx
- SourceDataSupplementaryFigure4.xlsx
- SourceDataSupplementaryFigure5.xlsx
- SourceDataSupplementaryFigure6.xlsx
- SourceDataSupplementaryFigure7.xlsx
- SourceDataSupplementaryFigure8.xlsx
- SourceDataSupplementaryFigure9.xlsx
