# Supplementary material for: Neuronal miR-9 promotes HSV-1 epigenetic silencing and latency by repressing Oct-1 and Onecut family genes
Source: Nat Commun. 2024 Mar 5;15:1991. doi: 10.1038/s41467-024-46057-6 (PMC10914762; doi:10.1038/s41467-024-46057-6)
Supplement: Supplementary file 4 — Source Data [file 41467_2024_46057_MOESM4_ESM.zip › SourceDataFigure1.xlsx]

## Sheet: Figure 1b
Figure 1b
	miR-9-5p	miR-340-5p	miR-495-3p	miR-138-5p	miR-153-3p	miR-411-5p	miR-455-5p	miR-323a-3p	miR-338-3p	miR-330-3p	miR-329-3p	miR-132-3p	miR-31-5p	miR-128-3p	miR-379-5p	miR-410-3p	miR-218-5p	miR-129-5p	miR-124-3p	miR-377-3p	miR-181a-5p	miR-324-5p	miR-488-3p	miR-154-5p	miR-7-5p	miR-137	miR-219a-1-3p	NC	miR-376c-3p	miR-149-5p	miR-125a-5p	miR-375	miR-139-5p	miR-127-3p	miR-409-3p	miR-204-5p	miR-299-5p
Data	0.0298208	0.27182	0.066393	0.1284	0.190848	0.12275	0.174596	0.273742	0.165999	0.575685	0.261177	0.458881	0.316152	0.541253	0.41812	0.361828	0.42903	0.421072	1.27854	0.393011	0.265329	0.697216	0.741114	0.800912	1.20351	1.79701	0.328545	1.42896	1.14282	0.653366	0.339841	1.02252	2.91605	1.94102	1.64033	1.01244	2.02733
	0.0524951	0.219471	0.311852	0.210304	0.262487	0.167725	0.378677	0.454554	0.54793	0.336048	0.641867	0.543161	0.751736	0.534828	0.434785	0.57406	0.476314	0.863148	0.523746	0.693983	0.91262	0.447271	0.811759	0.527093	0.559912	0.297457	0.951314	0.694648	1.26653	1.72422	0.785234	1.9186	1.03276	2.41992	2.13832	3.18906	3.00033
	0.0987268	0.126314	0.233957	0.124186	0.214486	0.348119	0.337843	0.198263	0.141174	0.261965	0.342166	0.2708	0.484305	0.367624	0.426452	0.333072	0.506639	0.40991	0.436721	0.71443	0.924064	1.0391	0.725768	0.954781	0.182267	0.741975	1.40982	1.00639	0.719515	1.05534	2.97378	1.66508	0.671878	1.22075	1.63026	2.75379	4.38467
	0.0195389	0.137416	0.145654	0.357586	0.163347	0.364858	0.143252	0.193555	0.234005	0.124738	0.231465	0.294659	0.263977	0.321317		0.437241	0.67871	0.43649	0.311501	0.536942	0.502915	0.540672	0.549865	0.693318	0.982255	0.291791	0.897309	1.00105	0.972027	0.902426	0.270727	0.737174		1.05636	1.29662	2.80376	1.25251
	0.108924							0.209796		0.419177			0.259982	0.333564		0.544979	0.262193		0.296156						0.899173					1.00602							2.67247

## Sheet: Figure 1c
Figure 1c
	Cerebrum	Cerebellum	Brainstem	TG	DRG	Heart	Liver	Spleen	Lung	Kidney
Data1	5.64	5.721	5.53	5.512	5.38	2.841	1.641	2.448	2.863	3.49
	5.744	5.773	5.948	5.421	5.215	2.946	1.738	2.611	2.547	3.251
	5.632	6.483	5.289	5.374	4.936	3.417	2.271	2.351	2.886	3.912
	TG neurons	DRG neurons	Neuro-2a	N2A-C	N2AmiR-9	Vero	293T	HFF
Data2	4.466	5.366	3.283	2.8433	6.14699	3.937	4.105	1.33913
	5.092	5.432	3.349	2.77103	5.75806	3.586	4.016	1.39624
	5.24	4.822	3.105	2.60172	6.44168	3.88	3.696	1.35483
				3.08138	5.82594

## Sheet: Figure 1d
Figure 1d
	NC	miR-9	miR-9M	Scramble
Data	5.73794	4.75862	5.75354	6.22207
	5.79725	5.2391	5.69919	6.00022
	5.67538	5.30125	5.66922	5.97025
	5.76861	4.76861	5.66297	6.22207

## Sheet: Figure 1e
Figure 1e
		N2A-C-DOX	N2A-C+DOX	N2AmiR9-DOX	N2AmiR9+DOX
	Data	6.60946	6.59498	6.16655	5.63031
		6.5231	6.68146	6.20434	5.5484
		6.92104	6.55652	6.31549	5.47734

## Sheet: Figure 1f
Figure 1f
	N2A-C+Dox+Antagomir-NC	N2A-C+Dox+Antagomir-9	N2AmiR9+Dox+Antagomir-NC	N2AmiR9+Dox+Antagomir-9
Data	6.25527	6.46736	4.8653	6.22185
	6.02803	5.90309	5.30103	6.25527
	6	6.22185	5.05436	5.77815
	5.82391	5.727	5.23888	6.34242

## Sheet: Figure 1g
Figure 1g
	NC	miR-9
Data1-ICP0	0.987	0.165
	1	0.139
	0.356	0.169
	NC	miR-9
Data2-ICP27	0.912	0.281
	1	0.257
	0.598	0.357
	NC	miR-9
Data3-TK	0.721	0.259
	1	0.237
	0.86	0.342

## Sheet: Figure 1h
Figure 1h
Data 1-H3K9me3
Data-ICP0	N2A-C cells	N2AmiR9 cells
	3.96425	5.55569
	4.07912	7.78473
	3.80575	8.11479
Data-ICP4	N2A-C cells	N2AmiR9 cells
	3.92397	4.21326
	2.827	6.78265
	2.34294	5.36686
Data-ICP8	N2A-C cells	N2AmiR9 cells
	4.93012	5.30224
	3.99652	7.06945
	4.22033	7.17293
Data 2-H3K27me3
Data-ICP0	N2A-C cells	N2AmiR9 cells
	0.42773	0.72895
	0.43804	0.957
	0.43319	0.71248
Data-ICP4	N2A-C cells	N2AmiR9 cells
	0.25954	0.72659
	0.25002	1.34049
	0.36911	0.40629
Data-ICP8	N2A-C cells	N2AmiR9 cells
	0.46064	0.72117
	0.45369	0.9582
	0.47374	0.75247
