# Supplementary material for: Neuronal miR-9 promotes HSV-1 epigenetic silencing and latency by repressing Oct-1 and Onecut family genes
Source: Nat Commun. 2024 Mar 5;15:1991. doi: 10.1038/s41467-024-46057-6 (PMC10914762; doi:10.1038/s41467-024-46057-6)
Supplement: Supplementary file 4 — Source Data [file 41467_2024_46057_MOESM4_ESM.zip › SourceDataFigure2.xlsx]

## Sheet: Figure 2a
Figure 2a
	LVempty	LVanti9	LVempty	LVanti9
Data1	2.36798	2.46736	4.39794	4.50965
	2.44716	2.68124	4.23888	4.37414
	2.88837	2.34242	4.42051	4.12494
	2.88081	2.81954	4.4624	4.48192
	LVempty	LVmiR9	LVempty	LVmiR9
Data2	2.2711	1.6021	4.028	3.3921
	2.4367	1.669	3.7324	3.7047
	2.1027	2.6564	3.699	3.6021
	2.1461	1.727	3.1663	3.1856
	2.1461	1.9379	3.5229	3.2553
	2.4037	2.1663	3.5399	3.1027
	2.28808	1.24196	4.11965	3.25879
	2.41735	1.94922	3.75429	3.70314
	1.90608	1.12222	3.78345	3.53046

## Sheet: Figure 2b
Figure 2b
	HSV1control	HSV1miR9a	HSV1miR9b
Data	3.16539	0	0.352183
	1.8879	0.352183	0.676694
	0	0	0
	0	0	0
	2.13751	0.352183	1.6744
	2.35411	0	0
	1.32222	0.778151	0
	2.38872	0.544068	0.778151
	0	0.929419	1.13033
	1.20412	1.39358	0
	0	0.544068	2.61119
	0	1.23679	0.929419
	0	0	1.29557
	0	0	0.544068
	0.544068	0	2.71892
	0	1.32222	1.34733
	0	2.85034	0
	0.929419	0.929419	0.544068
	0.676694	1.5563	0
	0	0	0.30103
	2.67761	1.83569	1.24304
	0.989005	1.16137	0.69897
	2.61752	0.30103	0
	1.92686	0.544068	0
	2.62066	0	1.32222
	2.62066	1.60206	2.19728
	0	0.30103	0
	0	0	0
	2.62066	0	0
	0	0.30103	1
	0	0.30103	0
	1.04139	0.39794	0
	0	2.17609	1.30103
	0	0.845098	0
	0.30103	1.60206	0
	1.24304	1.47712	0.30103
	2.62066	0	0.39794
	2.62066	0	0.30103
	0	2.52504	0
	0.30103	1.09691	1.37107
	0	0	2.02015
	0	0	0
	0.676694	0	2.06446
	0.860338	0.352183	0
	1.20412	0	0
	2.20683	0	0
	2.34928	0	0
	0	0	2.06911
	1.78533	0	0
	1.47349	0	1.85884
	0.544068	1.29557	0
	1.5563	1.37107	2.09167
	2.18256	0	1.04139
	2.00432	0	2.39967
	1.97658	1.49136	2.69984
	0	0	0
	2.09167	0.352183	0
	1.04139	0	0
	1.99344	0	0
	0	0	0
	2.69984		0
	1.65079		0
	0		2.25164
	0.544068		0.778151
	0		0
	0		0.929419
	0.860338		0
	0		0
	0		0.929419
	0.676694		0
	2.45446		0
	2.65418		0
	0		0
	0.352183		0
	0
	0
	0
	0
	0
	0

## Sheet: Figure 2c
Figure 2c
		HSV1control	HSV1miR9a	HSV1miR9b
	Data-pfu>200	14	2	4
		HSV1control	HSV1miR9a	HSV1miR9b
	Data-pfu<=200	66	58	70

## Sheet: Figure 2e
Figure 2e
	Days elapsed(x axis)	LVempty	LVanti9
Data 1	4	1
	4	1
	4	1
	4	1
	4	1
	6	1
	6	1
	6	1
	6	1
	6	1
	6	1
	8	1
	8	1
	10	0
	10	0
	10	0
	10	0
	10	0
	10	0
	10	0
	10	0
	10	0
	2		1
	4		4
	4		4
	4		4
	4		1
	4		1
	4		1
	4		1
	4		1
	6		1
	6		1
	6		1
	6		1
	8		1
	10		1
	10		0
	10		0
	10		0
	10		0
	10		0
	10		0
	Days elapsed(x axis)	LVempty	LVmiR9
Data 2	2	1
	4	1
	4	1
	4	1
	4	1
	4	1
	4	1
	4	1
	4	1
	6	1
	6	1
	6	1
	6	1
	8	1
	8	1
	10	0
	10	0
	10	0
	10	0
	10	0
	10	0
	10	0
	10	0
	10	0
	2		1
	4		1
	6		1
	6		1
	6		1
	10		0
	10		0
	10		0
	10		0
	10		0
	10		0
	10		0
	10		0
	10		0
	10		0
	10		0
	10		0
	10		0
	10		0
	10		0
	10		0
	10		0
	10		0
	10		0
