# Supplementary material for: Neuronal miR-9 promotes HSV-1 epigenetic silencing and latency by repressing Oct-1 and Onecut family genes
Source: Nat Commun. 2024 Mar 5;15:1991. doi: 10.1038/s41467-024-46057-6 (PMC10914762; doi:10.1038/s41467-024-46057-6)
Supplement: Supplementary file 4 — Source Data [file 41467_2024_46057_MOESM4_ESM.zip › SourceDataFigure3.xlsx]

## Sheet: Figure 3b
Figure 3b
	NC	miR-9
Data 1-psicheck-2	0.0842	0.0829
	0.1008	0.0851
	0.102	0.0945
	0.1043	0.0826
	NC	miR-9
Data 2-psiOC1-3UTR	0.0793	0.0231
	0.0945	0.0212
	0.099	0.0224
	0.0954	0.0273
	NC	miR-9
Data 3-psiOC2-3UTR	0.11851	0.0401747
	0.104091	0.0385164
	0.135727	0.0394818
	0.159983	0.0377207
	NC	miR-9
Data 4-psiOC3-3UTR	0.122	0.0408
	0.1257	0.0476
	0.1411	0.0532
	0.1439	0.0563
	NC	miR-9
Data 5-psiOCT1-3UTR	0.0731104	0.0280538
	0.0669246	0.0288329
	0.0774802	0.0241319
	0.0929107	0.0266212

## Sheet: Figure 3c
Figure 3c
anti-OC1
anti-OC2
anti-OCT-1
anti-actin

## Sheet: Figure 3d
Figure 3d
Data 1-293T cells OC1	NC	miR-9
	1.18461	0.18801
	1.15205	0.257993
	1.00812	0.654693
	0.655214	0.301587
Data 2-293T cells OC2	NC	miR-9
	1.22361	0.11002
	0.798975	0.235768
	1.01716	0.32897
	1	0.212398
Data 3-293T cells OC3	NC	miR-9
	1.00386	0.541719
	1.14482	0.311041
	1.23775	0.642907
	0.613566	0.757725
Data 4-Neuro-2a cells OC1	NC	miR-9
	0.895119	1.18851
	0.785099	0.825377
	0.981051	0.702142
	1.33873	0.699394
Data 5-Neuro-2a cells OC2	NC	miR-9
	1.08739	0.783285
	0.809622	0.436605
	1.10299	0.320139
Data 6-Neuro-2a cells OC3	NC	miR-9
	1.256	0.51187
	0.771385	0.585024
	0.972611	0.479278
