# Supplementary material for: Neuronal miR-9 promotes HSV-1 epigenetic silencing and latency by repressing Oct-1 and Onecut family genes
Source: Nat Commun. 2024 Mar 5;15:1991. doi: 10.1038/s41467-024-46057-6 (PMC10914762; doi:10.1038/s41467-024-46057-6)
Supplement: Supplementary file 4 — Source Data [file 41467_2024_46057_MOESM4_ESM.zip › SourceDataFigure4.xlsx]

## Sheet: Figure 4a
Figure 4a
	Neuro-2a	N2AOct1KO1	N2AOct1KO2
Data	140000	78667	65333.3
	240000	27333	43333.3
	200000	38667	62666.7

## Sheet: Figure 4b
Figure 4b
	NCsiRNA	OC2si1	OC2si2
Data	5069200	2001000	1000500
	2201100	1133900	800400
	3335000	533600	380190
	7337000	733700	333500

## Sheet: Figure 4c
Figure 4c
	pcDNA	pOC1	pOC2	pOC3	pcDNA	OC1	OC2	OC3
Data-1	933333	3600000	4266667	1400000	353333	2333333	1933333	1200000
	1000000	3400000	2600000	2733333	86666.7	1533333	1266667	733333
	733333	6000000	3000000	3400000	81333.3	1200000	1800000	733333
Data-2
	pcDNA-WT HSV-1	pOC2-WT HSV-1	pcDNA-ICP0 null virus	pOC2-ICP0 null virus
Data-4hpi	2.56449	2.55652	2.60228	2.68745
	2.5231	2.55652	2.64367	2.73794
	2.5231	2.5231	2.61652	2.57231
	pcDNA-WT HSV-1	pOC2-WT HSV-1	pcDNA-ICP0 null virus	pOC2-ICP0 null virus
Data-24hpi	5.39233	5.36819	1.93807	4.84532
	5.38043	5.75862	1.60228	4.44738
	5.00022	5.12516	3.05457	4.14635
	pcDNA-WT HSV-1	pOC2-WT HSV-1	pcDNA-ICP0 null virus	pOC2-ICP0 null virus
Data-48hpi	5.82413	6.42619	2.18585	5.88858
	5.93807	6.51432	3.43691	5.75862
	5.77837	6.28652	3.82413	5.75354

## Sheet: Figure 4d
Figure 4d
	LVXempty	LVOC1	LVOC2	LVOC3
Data	6.34264	6.95767	7.18396	7.05712
	6.10288	7.15656	7.03897	6.92104
	6.27128	7.10968	6.98848	7.01165

## Sheet: Figure 4f
Figure 4f
	LVXempty	LV-OC1	LV-OC2	LV-OC3
Data 1-24hpi	2	2.74819	2.59476	2.32906
	2.56427	2.93785	2.97004	2.78295
	2.31527	2.63009	2.98528	2.86133
	2.18564	2.58734	2.63682	2.82391
	1.93785	2.77815	2.68124	2.58734
	2.727	2.53991	2.44716	3.0361
	LVXempty	LV-OC1	LV-OC2	LV-OC3
Data 2-48hpi	3.78533	4.92428	4.80618	4.69897
	3.61278	4.97313	4.95904	5
	3.61278	4.83885	4.70757	5.11727
	3.86332	4.8451	4.6721	5.20412
	4.0607	5.04532	4.5682	4.98227
	4.25527	4.79239	4.32222	4.98227
	LVXempty	LV-OC1	LV-OC2	LV-OC3
Data 3-72hpi	4.83675	5.66276	5.74819	5.79704
	4.39211	5.73239	5.81954	6.02803
	4.56427	5.67517	5.68124	5.68723
	4.50515	5.76839	5.63682	5.91027
	5.16633	5.68723	5.77815	6
	4.8653	5.90309	5.8653	6.12494

## Sheet: Figure 4g
Figure 4g
		No lentivirus				LVXempty				LVOC1				LVOC2				LVOC3
	Ex1	6.415	6.663	6.531	6.563	6.049	6.215	6.158	6.107	7.127	7.164	7.093	7.358	7.623	7.447	7.342	7.681	7.225	7.265	7.25	7.505
	Ex2	6.892	6.58	6.748	6.792	6.556	6.681	6.38	6.447	7.152	7.21	7.246	7.415	7.38	7.531	7.505	6.944	7.778	7.643	7.531	7.358
	Ex3	6.301	6.477	6.505	6.38	6.079	6	6.009	6.176	7.004	6.991	7.033	7	7.079	7.041	7.255	7.176	6.996	7	7.037	7
	Ex4	6.086	6.121	6.23	5.973	6.079	6.079	6.037	5.991	7	6.973	6.954	7.009	7.255	7.079	7.279	7.176	7.004	6.991	6.982	7

## Sheet: Figure 4h
Figure 4h
	Days elapsed(x axis)	LVempty-DMSO (n=23)	LVOC2-DMSO (n=23)	LVempty-TSA (n=23)	LVOC2-TSA (n=23)
Data1	2	1
	4	1
	4	1
	4	1
	8	1
	10	0
	10	0
	10	0
	10	0
	10	0
	10	0
	10	0
	10	0
	10	0
	10	0
	10	0
	10	0
	10	0
	10	0
	10	0
	10	0
	10	0
	10	0
	2		1
	2		1
	2		1
	2		1
	4		1
	4		1
	4		1
	4		1
	8		1
	8		1
	10		1
	10		0
	10		0
	10		0
	10		0
	10		0
	10		0
	10		0
	10		0
	10		0
	10		0
	10		0
	10		0
	2			1
	2			1
	2			1
	4			1
	4			1
	4			1
	4			1
	4			1
	4			1
	4			1
	6			1
	6			1
	8			1
	8			1
	10			0
	10			0
	10			0
	10			0
	10			0
	10			0
	10			0
	10			0
	10			0
	2				1
	2				1
	2				1
	2				1
	2				1
	2				1
	2				1
	2				1
	2				1
	2				1
	4				1
	4				1
	4				1
	4				1
	4				1
	4				1
	4				1
	4				1
	4				1
	8				1
	10				0
	10				0
	10				0
	Days elapsed(x axis)	LVXempty	LVOC1	LVOC2	LVOC3
Data2	6	1
	8	1
	10	1
	13	1
	13	0
	16	0
	16	0
	16	0
	16	0
	16	0
	16	0
	16	0
	16	0
	16	0
	16	0
	16	0
	16	0
	16	0
	16	0
	16	0
	4		1
	4		1
	4		1
	4		1
	6		1
	6		1
	6		1
	10		1
	10		1
	16		1
	16		1
	16		0
	16		0
	16		0
	16		0
	16		0
	16		0
	16		0
	16		0
	16		0
	4			1
	6			1
	6			1
	6			1
	8			1
	8			1
	10			1
	10			1
	10			1
	10			1
	16			0
	16			0
	16			0
	16			0
	16			0
	16			0
	16			0
	16			0
	16			0
	16			0
	4				1
	4				1
	6				1
	6				1
	8				1
	8				1
	8				1
	10				1
	10				1
	16				1
	16				0
	16				0
	16				0
	16				0
	16				0
	16				0
	16				0
	16				0
	16				0
	16				0
