# Supplementary material for: Neuronal miR-9 promotes HSV-1 epigenetic silencing and latency by repressing Oct-1 and Onecut family genes
Source: Nat Commun. 2024 Mar 5;15:1991. doi: 10.1038/s41467-024-46057-6 (PMC10914762; doi:10.1038/s41467-024-46057-6)
Supplement: Supplementary file 4 — Source Data [file 41467_2024_46057_MOESM4_ESM.zip › SourceDataFigure5.xlsx]

## Sheet: Figure 5b
Figure 5b
	pcDNA	pOC2	pOC2ΔHox	pOC2-NTD	pOC2ΔHoxΔ(1-31)	pOC2ΔHoxΔ(32-112)	pOC2ΔHoxΔ(113-217)	pOC2ΔHoxΔ(218-323)	pOC2-CUT
Data1	6.81954	7.31597	7.93095	6.69285	8	7.77305	6.66932	7.50515	6.80598
	6.51455	7.32838	7.92065	6.44716	7.97635	7.84942	7.16732	7.67486	6.69204
	6.57978	7.31597	7.96708	6.32838	7.94448	7.73239	7.20412	7.59439	6.75274
	6.63649	7.52244	7.96379	6.68124	7.96988	7.71012	7.45788	7.66276	6.69204
	pcDNA	pOC2ΔHox	pOC2ΔHox-Q353A	pOC2ΔHox-S364A	pOC2ΔHox-Q365A	pOC2ΔHox-T367A	pOC2ΔHox-S369A
Data2	5.1038	6.54777	4.68124	6.66276	6.61595	6.79239	5.61595
	4.93802	6.32838	4.58771	6.78746	6.56467	6.83696	5.58771
	4.90309	6.48714	4.58771	7.05308	6.66276	6.86923	5.43616

## Sheet: Figure 5d
Figure 5d
	pcDNA	pOC2ΔHox	pOC2ΔHoxQ353A
Data 1-ICP4	0.0024	0.0524	0.0044
	0.0018	0.0548	0.0045
	0.0012	0.0197	0.0069
	pcDNA	pOC2ΔHox	pOC2ΔHoxQ353A
Data 2-ICP27	0.0013	0.0325	0.0017
	0.0007	0.0325	0.0013
	0.0005	0.0143	0.002
	pcDNA	pOC2ΔHox	pOC2ΔHoxQ353A
Data 3-ICP8	0.0022	0.0565	0.0035
	0.0014	0.0505	0.0023
	0.001	0.0213	0.0047
