# Supplementary material for: Neuronal miR-9 promotes HSV-1 epigenetic silencing and latency by repressing Oct-1 and Onecut family genes
Source: Nat Commun. 2024 Mar 5;15:1991. doi: 10.1038/s41467-024-46057-6 (PMC10914762; doi:10.1038/s41467-024-46057-6)
Supplement: Supplementary file 4 — Source Data [file 41467_2024_46057_MOESM4_ESM.zip › SourceDataFigure6.xlsx]

## Sheet: Figure 6a
Figure 5h
	PC-3h+DMSO	pOC2ΔHOX-3h+DMSO	PC-6h+DMSO	pOC2ΔHOX-6h+DMSO	PC-3h+ACV	pOC2ΔHOX-3h+ACV	PC-6h+ACV	pOC2ΔHOX-6h+ACV
Data 1-ICP27	2.14	3.271	2.18981	3.46445	2.074	3.208	2.10249	3.10403
	2.331	3.189	2.50173	3.32533	1.91	2.848	2.03402	3.0918
	2.038	3.238	2.17297	3.3172	1.936	3.195	2.02714	3.10388
	PC-3h+DMSO	pOC2ΔHOX-3h+DMSO	PC-6h+DMSO	pOC2ΔHOX-6h+DMSO	PC-3h+ACV	pOC2ΔHOX-3h+ACV	PC-6h+ACV	pOC2ΔHOX-6h+ACV
Data 2-TK	1.279	2.834	2.27846	3.80523	1.21	3.083	1.9813	3.27401
	1.588	2.987	2.56031	3.55916	1.182	2.88	1.88406	3.33221
	1.781	2.995	2.23515	3.61061	1.32	2.845	1.79841	3.3936
	PC-3h+DMSO	pOC2ΔHOX-3h+DMSO	PC-6h+DMSO	pOC2ΔHOX-6h+DMSO	PC-3h+ACV	pOC2ΔHOX-3h+ACV	PC-6h+ACV	pOC2ΔHOX-6h+ACV
Data 3-gC	1.477	3.009	2.61238	4.3951	1.226	3.27	1.92526	3.56541
	1.477	2.963	2.94125	4.08789	1.195	3.059	1.86207	3.75206
	1.516	3.021	2.05572	4.11164	1.18	2.7	1.91975	3.55103

## Sheet: Figure 6b
Figure 5i
	pcDNA	pOC2ΔHox
Data	9.77252	12.4978
	5.49077	15.1462
	7.68998	8.06874
	7.6959	8.60472

## Sheet: Figure 6c
Figure 5j
	IE genes	E genes	L genes
Data	1.89369	2.71916
	1.75845	1.5115	2.46211
	1.18459	2.26777	3.98026
	1.45664	3.14568	1.61143
	1.89643	2.53362
		1.88602	1.69032
		2.68721	2.59455
		2.75899	2.75489
		2.47896	2.6601
		1.71955	2.70044
		2.2603
		3.3339	3.01197
		2.14775	2.1689
			1.84155
			1.8724
			2.30175
			2.50901
			2.64933
			1.62015
			1.926
			2.59474
			2.03324
			3.53051
			1.97046
			2.5214
			1.77828
			1.81323
			2.26411
			3.36632
			1.65163
			2.36849
			2.18346
			2.62632
			2.17248
			1.71252
			2.02748
			0.859402
			0.765535
			2.27799
			1.97199
			2.699
			2.07039
			1.08746
			1.41785
			1.74356
			2.14128
