# Supplementary material for: Neuronal miR-9 promotes HSV-1 epigenetic silencing and latency by repressing Oct-1 and Onecut family genes
Source: Nat Commun. 2024 Mar 5;15:1991. doi: 10.1038/s41467-024-46057-6 (PMC10914762; doi:10.1038/s41467-024-46057-6)
Supplement: Supplementary file 4 — Source Data [file 41467_2024_46057_MOESM4_ESM.zip › SourceDataFigure7.xlsx]

## Sheet: Figure 7a
Figure 6a
Data 1-H3 2hpi
Data-ICP4	pcDNA	pOC2ΔHox
	7.50425	1.69446
	4.87109	2.61643
	3.51071	3.0691
	5.24027	3.14524
	5.51441	4.9994
	5.13138	6.24716
Data-ICP27	pcDNA	pOC2ΔHox
	7.75628	3.67355
	5.05857	4.82084
	6.14803	4.36735
	6.21437	4.18994
	6.88186	4.74279
	5.86666	4.60878
Data-ICP8	pcDNA	pOC2ΔHox
	8.15921	4.55201
	5.05412	5.72207
	4.87893	6.77364
	5.27639	5.35115
	6.98155	5.79892
	5.83431	5.6885
Data 2-H3K9me3 2hpi
Data-ICP4	pcDNA	pOC2ΔHox
	11.9822	5.53479
	10.2691	4.60487
	9.80511	5.77998
	11.8713	4.32094
	14.2159	3.52065
	5.96915	5.56582
Data-ICP27	pcDNA	pOC2ΔHox
	13.203	4.61474
	8.95418	3.935
	6.74952	5.34909
	10.808	5.01788
	11.1415	4.4279
	6.95719	5.72616
Data-ICP8	pcDNA	pOC2ΔHox
	13.3813	5.21968
	7.98272	4.64882
	6.15052	6.51338
	9.95576	5.4352
	11.9648	4.54591
	5.59397	6.366
Data 3-H3K27me3 2hpi
Data-ICP4	pcDNA	pOC2ΔHox
	0.650664	0.501307
	0.739163	0.581454
	0.685055	0.669141
	0.966966	0.849966
	0.699659	0.659016
	0.651457	0.904413
Data-ICP27	pcDNA	pOC2ΔHox
	0.617415	0.421784
	0.617147	0.367098
	0.578537	0.453336
	0.896947	0.732155
	0.751346	0.822979
	1.04377	0.896772
Data-ICP8	pcDNA	pOC2ΔHox
	0.694728	0.51207
	0.574158	0.432269
	0.490166	0.650774
	0.601388	0.661423
	0.66563	0.889712
	0.70555	0.879682
Data 4-H3K27ac 2hpi
Data-ICP4	pcDNA	pOC2ΔHox
	0.329206	0.194599
	0.319671	0.205707
	0.281604	0.25927
	0.329544	0.336019
	0.309722	0.304403
	0.291215	0.35906
Data-ICP27	pcDNA	pOC2ΔHox
	0.483509	0.307443
	0.39246	0.274603
	0.363555	0.362264
	0.413776	0.531626
	0.373222	0.476913
	0.452525	0.410685
Data-ICP8	pcDNA	pOC2ΔHox
	0.49842	0.357048
	0.321294	0.308308
	0.288014	0.518529
	0.344081	0.573619
	0.398236	0.467254
	0.365412	0.516233
Data 5-H3 5hpi
Data-ICP4	pcDNA	pOC2ΔHox
	6.56462	2.74488
	9.71584	2.76055
	11.7872	2.90466
Data-ICP27	pcDNA	pOC2ΔHox
	12.179	3.2268
	13.9651	3.84008
	13.3718	3.45637
Data-ICP8	pcDNA	pOC2ΔHox
	10.7404	3.34207
	11.5955	3.85184
	11.0029	2.55269
Data 6-H3K9me3 5hpi
Data-ICP4	pcDNA	pOC2ΔHox
	13.1236	1.58878
	10.0716	3.14364
	11.6546	3.86872
Data-ICP27	pcDNA	pOC2ΔHox
	12.6943	2.97697
	11.289	3.70469
	9.83334	3.05302
Data-ICP8	pcDNA	pOC2ΔHox
	11.0709	2.95346
	9.99446	3.71578
	9.41992	3.03703
Data 7-H3K27me3 5hpi
Data-ICP4	pcDNA	pOC2ΔHox
	0.80898	0.315841
	1.13752	0.332527
	1.105	0.361865
Data-ICP27	pcDNA	pOC2ΔHox
	1.02446	0.269756
	1.2379	0.470951
	1.37959	0.425844
Data-ICP8	pcDNA	pOC2ΔHox
	1.00031	0.385778
	1.15904	0.499025
	1.26768	0.445041
Data 8-H3K27ac 5hpi
Data-ICP4	pcDNA	pOC2ΔHox
	0.509359	0.238244
	0.993807	0.350348
	0.567146	0.34856
Data-ICP27	pcDNA	pOC2ΔHox
	0.374975	0.289304
	0.368744	0.359886
	0.410887	0.350283
Data-ICP8	pcDNA	pOC2ΔHox
	0.195868	0.234979
	0.16211	0.276197
	0.199408	0.275251

## Sheet: Figure 7c
Figure 6c
	pcDNA	pOC2-HOX
Data	0.0082566	0.034884
	0.00953835	0.0357855
