# Supplementary material for: Neuronal miR-9 promotes HSV-1 epigenetic silencing and latency by repressing Oct-1 and Onecut family genes
Source: Nat Commun. 2024 Mar 5;15:1991. doi: 10.1038/s41467-024-46057-6 (PMC10914762; doi:10.1038/s41467-024-46057-6)
Supplement: Supplementary file 4 — Source Data [file 41467_2024_46057_MOESM4_ESM.zip › SourceDataSupplementaryFigure1.xlsx]

## Sheet: Figure S1a
Figure S1a
Data 1-Vero cells
		KOS-6h	luc-HSV-1-6h	KOS-12h	luc-HSV-1-12h	KOS-24h	luc-HSV-1-24h	KOS-48h	luc-HSV-1-48h
		3.16633	3.32387	3.20412	3.67321	6.94776	6.58478	7.5563	7.57054
		3.14613	3.23955	3.48667	3.29754	7.08636	6.6249	7.62325	7.39445
		3.02803	3.04766	3.7733	3.57054	6.05436	6.73687	7.79239	7.23955
Data 2-Neuro-2a cells
		KOS-6h	luc-HSV-1-6h	KOS-12h	luc-HSV-1-12h	KOS-24h	luc-HSV-1-24h	KOS-48h	luc-HSV-1-48h
		3.77815	3.99651	3.66901	3.99651	3.727	4.04766	4.83675	4.74663
		3.97004	3.99651	3.66901	3.69548	4.10266	4.39445	5.23888	4.67321
		3.90309	3.99651	3.60206	3.69548	4.45738	4.20737	4.97004	5.00724

## Sheet: Figure S1c
Figure S1c
Data 1-Gene Ontology(Go) terms Cellular Component
	Term	Count	%	PValue	Genes	List Total	Pop Hits	Pop Total	Fold Enrichment	Bonferroni	Benjamini	FDR
	GO:0005654~nucleoplasm	272	31.0857	4.40558e-20	ATF1, RNH1, MAML2, RTCB, HNRNPU, TESK2, DCAF5, CREB3L2, HOXA3, PRKAB2, CXADR, REV1, SOX11, SCRIB, SOX12, THAP1, EID1, RNF126, CLNS1A, PSME3, HOXB2, NSMF, MAML3, KIF20A, ZFPM2, CLOCK, TSHZ3, DCUN1D1, NLK, KALRN, COMMD8, HSPH1, PCBP1, PCBP2, MCMBP, HOXC9, ARGLU1, SIVA1, PNO1, NFATC3, AMMECR1, CDC6, PUM1, BTBD10, HNRNPL, CPEB1, HNRNPK, ID2, AGO1, SNAI1, GRB2, CPEB3, CDK13, CDK14, RAD18, FERMT2, CDKN…	846	3960	20580	1.67089	2.7623e-17	2.7623e-17	2.63454e-17
	GO:0005634~nucleus	363	41.4857	2.21404e-18	ATF1, APP, TES, MAML2, MYT1L, PANK1, GFI1, ZNF292, RTCB, HNRNPU, TESK2, NUDT5, NUDT4, RNF114, GPBP1, CREB3L2, HOXA3, KDR, SRRM4, PRKAB2, RPL22, MTUS1, REV1, EBF2, SOX11, ACTN4, THAP1, EID1, RNF126, CLNS1A, PSME3, HOXB2, NSMF, MAML3, KIF20A, TAGLN3, ZFPM2, CLOCK, MTMR2, GGNBP2, TSHZ3, DCUN1D1, TGFA, BAZ2B, NLK, NHLH2, HSPH1, ERI1, PPCS, ZNF704, PCBP1, PCBP2, MCMBP, HOXC9, ARGLU1, SNX6, NAA50, SIVA…	846	6007	20580	1.47002	1.3882e-15	6.94101e-16	6.61997e-16
	GO:0005829~cytosol	333	38.0571	5.88998e-16	PI4K2B, APP, TES, RNH1, PANK1, RTCB, HNRNPU, NUDT5, TXNDC17, NUDT4, PREX2, RNF114, RASSF3, GPBP1, AP1S2, MPV17, B2M, PRKAB2, RPL22, ANK2, ACTN4, GTPBP1, DYNC1LI2, RNF126, CLNS1A, PSME3, DDIT4, COMMD3-BMI1, CLOCK, PI4K2A, MTMR2, SEH1L, SH2D2A, WNK4, DCUN1D1, NLK, KALRN, SNX3, COMMD8, HSPH1, FLRT3, PPCS, PCBP1, PCBP2, MCMBP, RIMKLB, ARGLU1, SNX6, NAA50, PNO1, NFATC3, NBEAL1, PARVA, CDC6, LARP4, PUM…	846	5520	20580	1.46751	3.48055e-13	1.23101e-13	1.17407e-13
	GO:0000785~chromatin	97	11.0857	1.85407e-13	ATF1, MYT1L, UBP1, AHR, RORB, ETS1, IPO4, CREB3L2, HOXA3, HMGN3, USP3, ZBTB37, EBF2, SOX11, SOX12, FOXP4, FOXP2, THAP1, HOXB2, ZFPM2, CLOCK, DLX1, DLX3, TSHZ3, DLX6, CREBL2, PDS5A, NEUROD1, NHLH2, NEUROD4, NEUROD6, HOXC9, POU2F1, POU6F2, NFATC3, PBX3, HMGA2, SMAD9, ESRRG, FOXN3, FOXN2, POU2F2, ST18, NR4A2, HNRNPL, HNRNPK, MAFB, SP2, SP1, LHX2, TCF4, TCF3, MXD1, SP9, MYF5, NFE2L2, ONECUT2, CITED2,…	846	1059	20580	2.22818	1.1625e-10	2.90625e-11	2.77183e-11
	GO:0005737~cytoplasm	305	34.8571	6.69515e-09	APP, TES, RNH1, PANK1, RTCB, TESK2, DCAF5, NUDT4, RASSF3, TNFSF11, MPV17, EPHA4, PRKAB2, CXADR, RPL22, CLEC11A, ARRDC3, MTUS1, ACTN4, DYNC1LI2, RNF126, PSME3, DDIT4, TBPL1, ULK2, NSMF, ZFPM2, CLOCK, PTGFR, MTMR2, ENPEP, GGNBP2, SH2D2A, WNK4, DCUN1D1, SLAIN1, NLK, KALRN, SNX3, HSPH1, ERI1, PPCS, PCBP1, PCBP2, RIMKLB, SNX6, NAA50, FZD3, SIVA1, RANBP17, NFATC3, PARVA, CDC6, PUM1, BTBD10, GRIN2B, EIF…	846	5593	20580	1.32657	4.19785e-06	8.39572e-07	8.0074e-07
	GO:0014069~postsynaptic density	33	3.77143	1.19076e-07	MTMR2, ARF1, FMR1, PTEN, AKAP5, ADD3, KALRN, CNN3, CDH2, FLRT3, CAMK2N1, PCBP1, PCBP2, ADORA1, PDE4B, NCK2, LZTS3, KPNA1, EPHA4, KCND1, KCND2, BNIP3, SIGMAR1, MINK1, PLEKHA5, SCRIB, GRIN2B, MIB1, CPEB1, RHEB, NSMF, HNRNPH2, CPEB3	846	275	20580	2.91915	7.46578e-05	1.24434e-05	1.18679e-05
	GO:0043005~neuron projection	39	4.45714	3.93444e-07	GABRB2, SNAP25, NRP1, ADCYAP1R1, ARF1, PRR7, STAU1, FMR1, SNAP23, PTEN, SLC6A2, SLC6A4, CAMKK2, CALB2, RAP1A, CDH2, SLC17A7, GABRP, RIC3, EPHA4, ANKRD27, CXADR, ARG1, ATP2B4, ANK2, ACTN4, RHOC, POU4F1, GRIN2B, CPEB1, RPS6KB1, RAPGEF2, VAMP1, NSMF, CPEB3, PI4K2A, CD200, VAMP2, VAMP3	846	379	20580	2.50323	0.000246659	3.52414e-05	3.36114e-05
	GO:0005925~focal adhesion	40	4.57143	2.58417e-06	NRP1, ARF1, TES, ARPC1B, SNAP23, TNC, RND3, LPP, SLC6A4, CNN3, RAB21, PPP1CB, CDH2, FLRT3, PCBP2, CTNNA1, B2M, KLF11, MAP2K1, TLE2, PPP1R12A, HSPA5, RPL22, SPRY4, LAYN, LMO7, PARVA, ACTN4, RHOA, RAB10, ENAH, ACTC1, HNRNPK, PTK7, IRF2, MTF2, KRAS, PHLDB2, FERMT2, LIMS1	846	425	20580	2.28953	0.00161897	0.000202534	0.000193167
	GO:0098978~glutamatergic synapse	40	4.57143	1.23433e-05	NAPA, GABRB2, SNAP25, NRP1, DGKE, ARF1, PRR7, STAU1, DGKB, PLAT, ICAM5, ABHD17C, RAP1A, ERBB4, FLRT3, C1QBP, NPTN, EIF4EBP1, KPNA2, KCNJ2, SH3GL2, APPL1, SNX6, KPNA1, EPHA4, GRID2, KCND2, FZD4, RPL22, PCDH8, PLEKHA5, ATP2B4, WNT7A, SCRIB, RHOA, RAB11A, ACTC1, CACNB4, RPS6KB1, PLCB1	846	454	20580	2.14328	0.0077094	0.000859914	0.000820141
	GO:0045202~synapse	43	4.91429	3.47624e-05	GABRB2, SNAP25, APP, FMR1, SNAP23, LIN7A, YBX3, SLC6A4, GJC1, CALB2, RAB21, CAMK2N1, ADORA1, VPS54, APBB2, EMB, SNCA, LZTS3, GABRP, RIC3, GRID2, GPR37, NDFIP1, EIF1AX, CADM2, AP3B1, SYT13, ENAH, PLCXD3, CPEB1, CACNB4, HNRNPUL1, RPS6KB1, GNAQ, RAB18, RAPGEF2, NSMF, PDE7B, CPEB3, UTRN, PVALB, VAMP2, VAMP3	846	527	20580	1.98487	0.0215606	0.0021796	0.00207879
	GO:0030425~dendrite	39	4.45714	4.32463e-05	GNAZ, MTMR2, PRR7, STAU1, SEMA3A, FMR1, CLCN2, ELFN1, TRAK2, SGCE, CALB2, BRINP1, CHL1, CAMK2N1, ADORA1, NPTN, SRSF10, ZNF385A, KPNA1, EPHA4, BRD1, FZD3, KCND1, NDFIP1, KCND2, FZD4, STAT1, BNIP3, PCDH8, MINK1, GNG13, CPEB1, CCNG1, RARA, NSMF, HAP1, CPEB3, PI4K2A, BMPR1A	846	463	20580	2.04908	0.0267517	0.00246504	0.00235102
	GO:1990904~ribonucleoprotein complex	21	2.4	6.68802e-05	TIA1, DDX5, SECISBP2L, CELF2, FMR1, RPL22, HNRNPU, ACTN4, HNRNPL, HNRNPK, HNRNPUL1, PCBP1, AGO1, PCBP2, RUVBL1, G3BP2, HNRNPH2, PABPC1L, HNRNPH3, LSM14B, HNRNPA1	846	183	20580	2.79154	0.0410682	0.00349449	0.00333286
	GO:0048471~perinuclear region of cytoplasm	55	6.28571	8.13028e-05	SNAP25, APP, ARF1, PRR7, FMR1, FAF1, YBX3, PDE4B, SH3GL2, CALN1, SLC30A7, ACTN4, TNFRSF1B, MLF1, AFTPH, RAB34, RARA, RAPGEF2, AGTR2, VAMP2, VAMP3, CHODL, MTMR2, BRI3, SEZ6, TGFA, PTN, CLN5, FAM168B, RAP1A, DNAJB6, VPS52, VPS54, SNCA, NDFIP1, GALNT3, STAT1, GALNT1, S100B, RAB11A, APLN, RAB10, HNRNPL, CYLD, RPS6KB1, APC, RAB14, PRKRA, APEX1, TAOK1, CCNG1, RANGRF, FBXL5, LIMS1, ITM2C	846	766	20580	1.74666	0.0497013	0.0039213	0.00373993
	GO:0036464~cytoplasmic ribonucleoprotein granule	13	1.48571	0.000177442	CHTOP, STAU1, USP3, FMR1, TUBB, HNRNPU, MYH1, EID1, PCBP1, AGO1, SNRPB2, DCP1A, DCP2	846	85	20580	3.72048	0.105299	0.00794685	0.0075793
	GO:0043197~dendritic spine	19	2.17143	0.000195454	EPHA4, APP, MTMR2, GRID2, KCND1, KCND2, FMR1, PTEN, SEZ6, KCNA4, AKAP5, ABHD17C, RHOA, CNN3, ADORA1, PDE4B, HAP1, KCNJ2, LZTS3	846	168	20580	2.75118	0.115349	0.00816998	0.0077921
	GO:0000139~Golgi membrane	48	5.48571	0.000262943	SLC35B3, PI4K2B, LEPROT, ARF1, GALNT13, TMEM167A, ARL1, FURIN, SGMS2, RND3, ZDHHC3, RAB21, CHST10, DSE, AP1S2, TMED2, HAS2, MAN1A1, KPNA2, B2M, SH3GL2, SLC30A7, GALNT7, RAB2A, RIC3, SLC30A6, SLC10A7, NDFIP1, GALNT3, RNF24, GALNT1, TMEM50B, PLEKHA3, TVP23B, SLC50A1, MANEAL, RAB10, RAB30, RAB14, STK24, RHEB, KRAS, KDELR2, ST6GALNAC4, B4GALT7, PI4K2A, MBTPS2, ITM2B	846	670	20580	1.74278	0.152011	0.00973597	0.00928566
	GO:0000151~ubiquitin ligase complex	15	1.71429	0.000263974	FBXW4, RNF11, GPR37, DCUN1D1, UBE2D1, LMO7, BMI1, RCHY1, MED11, MAEA, RMND5A, FEM1C, FBXL3, UBE2V1, FBXL5	846	115	20580	3.17299	0.152558	0.00973597	0.00928566
	GO:0016020~membrane	195	22.2857	0.000394868	PI4K2B, APP, HNRNPU, SOGA3, ICAM5, SLC4A4, ZDHHC3, NIPAL1, TNFSF11, B2M, CPT1A, C5ORF15, ANK2, GTPBP1, TM4SF1, DYNC1LI2, PSME3, KCNQ4, KDELR2, NSMF, PI4K2A, MTMR2, IGSF3, WNK4, HSD11B1, PCBP1, CHST10, PCBP2, HMOX2, TMEM86A, FZD3, SLC10A3, NBEAL1, SLC16A10, LARP4, HNRNPL, XKR7, CPEB1, HNRNPK, PTK7, PDE3A, REN, DCP1A, ITM2B, CD200, NRP1, RDH8, SLC35F5, SLC35F1, MAGT1, SLC6A2, HERPUD1, C1QTNF3, CHL1…	846	3789	20580	1.25194	0.219352	0.0137546	0.0131184
	GO:0016607~nuclear speck	34	3.88571	0.000494624	FYTTD1, DDX5, MAML2, HP1BP3, HNRNPU, RCHY1, SUMO1, PCBP1, NRIP1, SNRPB2, SRSF10, SMNDC1, ZBTB18, BNIP3L, BRD1, CHTOP, CBX4, NEK6, NONO, THOC1, POU4F2, CLK3, NR4A2, COPS4, MORF4L1, CACNB4, APEX1, LUC7L3, AAGAB, MAML3, PLCB1, CDK13, SGK1, SRSF7	846	432	20580	1.91457	0.266704	0.0163226	0.0155676
	GO:0005667~transcription factor complex	22	2.51429	0.0006778	ATF1, TLE2, PBX3, NFATC3, SMAD9, SIX1, TCF21, AHR, POU4F2, USF1, NR4A2, NHLH2, MAFB, KLF5, NR6A1, SIX5, APEX1, RARA, TCF4, TCF3, CLOCK, TAF1	846	234	20580	2.28708	0.346312	0.021249	0.0202662
	GO:0014704~intercalated disc	9	1.02857	0.000790537	GJC1, MYH1, CXADR, DES, CDH2, CTNNA1, RANGRF, ANK2, KCNJ2	846	49	20580	4.46809	0.390955	0.0236032	0.0225115
	GO:0005783~endoplasmic reticulum	69	7.88571	0.00139687	APP, FAF1, MAGT1, ZDHHC1, ZDHHC3, HERPUD1, SEC61A2, SERP1, DSE, CREB3L2, ADORA1, KDR, NCK2, TMED2, MAN1A1, SMIM14, CAST, BNIP3L, EPHA4, LYPLA1, SLC30A9, MAP2K1, GPR37, CAMLG, RPL36A-HNRNPH2, SPHK2, SIGMAR1, SSR3, CNPY1, ELOVL7, SUMF1, RCN2, CLDN14, STIM2, MAL, KDELR2, HAP1, LRRC59, GNAZ, STAU1, INSIG2, INSIG1, ATL2, SEZ6, FURIN, PTN, THBS1, HSPA13, CLN5, BRINP1, TMEM203, APBB2, KDSR, METTL7A, RIC…	846	1144	20580	1.46723	0.583741	0.0398107	0.0379694
	GO:0090575~RNA polymerase II transcription factor complex	14	1.6	0.00152549	ATF1, POU2F1, NFYB, STAT1, NONO, POU4F1, HIPK2, NEUROD1, MAFB, RARA, TCF3, JDP2, MYF5, NFE2L2	846	122	20580	2.79154	0.616037	0.0415861	0.0396626
	GO:0045211~postsynaptic membrane	19	2.17143	0.00164459	GABRB2, GABRP, NRP1, GRID2, KCND1, KCND2, DGKB, FMR1, PCDH8, PTEN, SCRIB, ANK2, GRIN2B, SLC6A4, ERBB4, FLRT3, ADORA1, UTRN, KCNJ2	846	201	20580	2.2995	0.643708	0.0429649	0.0409776
	GO:0098793~presynapse	17	1.94286	0.00175323	NAPA, FMR1, RPL22, SNAP23, NOG, WNT7A, LIN7A, SCRIB, PTN, SLC6A2, SLC6A4, CALB2, ANO1, CACNB4, RAP1A, SH3GL2, APPL1	846	170	20580	2.43262	0.667209	0.043971	0.0419372
	GO:0032991~macromolecular complex	46	5.25714	0.00226194	APP, SMARCD2, ARF1, CDKN1B, TES, NUFIP1, CTDP1, CITED2, WNK4, UBE2D1, HNRNPU, AHR, PTN, METTL21A, IPO4, STK3, RGS4, NPPC, PARD6B, HSPH1, EIF4EBP1, SNCA, CXADR, HSPA5, STAT1, NEK6, TUBB, ATP2B4, ACTN4, WIPI2, USP28, RAB11A, NR4A2, COQ4, ID2, RARA, RAPGEF2, TCF3, UBE2V1, STT3B, PLCB1, UTRN, PI4K2A, RAN, PVALB, LIMS1	846	703	20580	1.59176	0.758248	0.0545475	0.0520246
	GO:0005794~Golgi apparatus	67	7.65714	0.00323853	APP, GALNT13, TMEM167A, ZDHHC1, ZDHHC3, SGCE, DSE, AP1S2, KDR, TMED2, MAN1A1, B2M, SCYL2, SLC30A7, RAB2A, EPHA4, SLC30A6, MAP2K1, MINK1, MTUS1, C1ORF43, AP3B1, MANEAL, AFTPH, RAB34, KIF20A, B4GALT7, ST6GALNAC4, LEPROT, ARL1, SGMS2, CLN5, CHST10, VPS52, VPS54, HAS2, APBB2, CEPT1, KCNJ2, SNCA, GALNT7, TMEM30A, SLC10A7, NDFIP1, GALNT3, RNF24, GALNT1, DDHD2, PLEKHA3, RAB27B, SLC50A1, RAB11A, RAB10, R…	846	1143	20580	1.42595	0.869169	0.0738947	0.0704769
	GO:0043025~neuronal cell body	30	3.42857	0.00341068	NRP1, STAU1, FMR1, SEZ6, TRAK2, CNN3, BRINP1, CAMK2N1, KIF3A, ADORA1, LRIG2, SNCB, SRSF10, ZNF385A, KCNJ2, SH3GL2, SNCA, RIC3, RRM1, FZD3, KCND1, ARG1, S100B, TNFRSF1B, CCNG1, RAPGEF2, PI4K2A, PVALB, CD200, BMPR1A	846	411	20580	1.77564	0.882598	0.0738947	0.0704769
	GO:0030054~cell junction	20	2.28571	0.00341778	CXADR, TES, SCRIB, SLC16A10, ACTN4, RHOA, COPS4, ENAH, RAP1A, NFIA, CDH2, FLRT3, RAB23, KDR, CTNNA1, MCMBP, RAPGEF2, UTRN, FERMT2, DCP2	846	232	20580	2.09709	0.883121	0.0738947	0.0704769
	GO:0045121~membrane raft	21	2.4	0.00406035	APP, CXADR, ANGPT1, PLLP, TUBB, ATP2B4, FURIN, ANK2, AKAP5, TNFRSF1B, SLC6A2, SLC6A4, TGFBR2, ANO1, EDNRB, RAP2B, KDR, MAL, KRAS, PI4K2A, RHOQ	846	253	20580	2.01917	0.921998	0.0848613	0.0809363
	GO:0005681~spliceosomal complex	13	1.48571	0.00503283	DDX5, SF3B3, LSM5, HNRNPK, RHEB, CLNS1A, SNRPB2, SNRPF, HNRNPH3, HNRNPA1, SMNDC1, RBM5, SNRPB	846	124	20580	2.55033	0.957725	0.101793	0.097085
	GO:0005802~trans-Golgi network	17	1.94286	0.00584458	PI4K2B, SNAP25, ARF1, SLC10A7, ARL1, FURIN, RAB11A, RAB21, RAB10, RAB30, RAB14, VPS54, TGFBI, ARL5A, PI4K2A, VAMP2, CLVS1	846	192	20580	2.15389	0.974658	0.112697	0.107484
	GO:0005856~cytoskeleton	36	4.11429	0.00593141	SNAP25, PLEKHH3, SLAIN1, ADD3, RND3, CNN3, SGCE, MAEA, TMSB4X, CTNNA1, TNKS1BP1, LZTS3, MYLIP, SLC30A9, PPP1R12A, TUBB, VASH2, KLHL3, ANK2, ACTN4, RHOC, GRIN2B, PTPN14, RHOA, RAB10, ENAH, FRMD5, FRMD6, KLHL5, CLNS1A, CAPZA1, HAP1, TAGLN3, UTRN, KANK4, FERMT2	846	543	20580	1.61279	0.976009	0.112697	0.107484
	GO:0005635~nuclear envelope	17	1.94286	0.00644307	SUN2, LRRC59, BNIP3L, GNAZ, RRM1, SEH1L, FAF1, BNIP3, RTCB, SIGMAR1, LMO7, IPO7, C12ORF43, IPO9, SUMO1, NSMF, RAN	846	194	20580	2.13168	0.982628	0.118818	0.113322
	GO:0031410~cytoplasmic vesicle	24	2.74286	0.00823528	SLC30A7, NRP1, ENPEP, SLC30A9, CHIC1, GGNBP2, SIGMAR1, TGFA, SNX33, RHOC, RND3, DUSP16, RHOA, RAB11A, TRAK2, MIB1, SPRED1, TP53INP2, HAS2, MAN1A1, HAP1, PI4K2A, VAMP2, APPL1	846	325	20580	1.7964	0.9944	0.147529	0.140706
	GO:0001650~fibrillar center	14	1.6	0.00850451	NUFIP1, NONO, EN2, BTBD10, IPO4, THAP1, NFIB, NFIC, KIT, NRIP1, SNAI1, SNRPB2, PAFAH1B2, JAZF1	846	149	20580	2.28569	0.995276	0.14812	0.141269
	GO:0048786~presynaptic active zone	7	0.8	0.00877471	APP, FZD3, NUFIP1, C1QBP, GAD1, ADORA1, SLC17A7	846	44	20580	3.87008	0.996018	0.148696	0.141818
	GO:0034709~methylosome	4	0.457143	0.0114917	PRMT1, CLNS1A, SNRPF, SNRPB	846	12	20580	8.10875	0.999288	0.185781	0.177188
	GO:0010494~cytoplasmic stress granule	10	1.14286	0.0115557	TIA1, HNRNPK, NUFIP2, STAU1, FMR1, G3BP2, PABPC1L, LARP4, PUM1, HIPK2	846	90	20580	2.70292	0.999316	0.185781	0.177188
	GO:0005789~endoplasmic reticulum membrane	62	7.08571	0.012238	SLC35B3, PI4K2B, RTCB, MAGT1, ANTXR2, ZDHHC1, HERPUD1, SEC61A2, SERP1, DSE, CREB3L2, TMED2, KPNA2, SMIM14, RAB2A, GPR37, CAMLG, SIGMAR1, SSR3, SLC35G1, ELOVL7, RHOC, RHOA, STIM2, KDELR2, SGK1, SEC22A, CHODL, LRRC59, INSIG2, INSIG1, TGFA, SGMS2, CYP3A5, GJC1, HSD11B1, RAB21, TMEM203, FLRT3, HAS2, CEPT1, KDSR, HMOX2, RIC3, OSBPL6, SLC10A7, HSPA5, GALNT1, TMEM50B, SCD5, GRIN2B, RAB10, SPCS1, ARMC10,…	846	1106	20580	1.36368	0.999556	0.19183	0.182957
	GO:0005912~adherens junction	15	1.71429	0.013961	EPHA4, CXADR, SNAP23, LMO7, SCRIB, CNN3, RAB10, FRMD5, APC, CDH2, CDH22, CTNNA1, TNKS1BP1, FERMT2, EIF4G2	846	176	20580	2.07326	0.999852	0.213502	0.203627
	GO:0005795~Golgi stack	6	0.685714	0.0169179	NSFL1C, RAB30, RAB14, RAB34, RAB27B, SULF2	846	37	20580	3.9448	0.999977	0.25256	0.240878
	GO:0005769~early endosome	22	2.51429	0.0174351	NRP1, APP, MAP2K1, RNF11, ANKRD27, ARRDC3, AP3B1, ANK2, TRAK2, RAB21, SNX3, PTP4A2, RAP1A, RAB14, AP1S2, KDR, APBB2, HAP1, LDLRAP1, SH3GL2, APPL1, VAMP3	846	310	20580	1.72638	0.999984	0.254228	0.242469
	GO:0016363~nuclear matrix	12	1.37143	0.0182181	SMARCD2, MAEA, NUFIP1, SATB1, GFI1, CFL2, NONO, RUVBL1, THOC1, HNRNPU, NSMF, RUNX1T1	846	130	20580	2.2455	0.99999	0.259608	0.247601
	GO:0042995~cell projection	15	1.71429	0.0206538	RRM1, FMR1, PTEN, ACTN4, RHOC, RND3, RHOA, ENAH, ANO1, CYLD, HNRNPK, PIP5KL1, THSD7A, UTRN, SH3GL2	846	185	20580	1.9724	0.999998	0.287776	0.274466
	GO:0031234~extrinsic component of cytoplasmic side of plasma membrane	8	0.914286	0.0212312	CYLD, SNAP25, ESYT3, ESYT2, KRAS, RHOA, FERMT2, FRK	846	68	20580	2.86191	0.999999	0.28939	0.276006
	GO:0055037~recycling endosome	12	1.37143	0.0222833	RAB10, APP, RNF11, RAB14, SLC31A2, PANK1, VPS52, ANK2, LDLRAP1, RAN, RAB11A, VAMP3	846	134	20580	2.17847	0.999999	0.297269	0.28352
	GO:0030424~axon	24	2.74286	0.0253946	EPHA4, NRP1, APP, MTMR2, FZD3, STAT1, CADM2, SEMA3A, FMR1, MINK1, VSTM2L, KCNA4, SYT13, RHOA, RAB11A, FAM168B, NPTN, EMB, LDLRAP1, TNFRSF21, PVALB, CD200, EIF4G2, SNCA	846	361	20580	1.61726	1	0.312251	0.297809
	GO:0000307~cyclin-dependent protein kinase holoenzyme complex	6	0.685714	0.0254552	CCND3, CDK6, CCNG2, CCNG1, CDK13, CDK14	846	41	20580	3.55994	1	0.312251	0.297809
	GO:0097060~synaptic membrane	6	0.685714	0.0254552	SYDE2, CALB2, MTMR2, FLRT3, NINJ1, GRIN2B	846	41	20580	3.55994	1	0.312251	0.297809
	GO:0032588~trans-Golgi network membrane	10	1.14286	0.0257984	SLC30A6, APP, AFTPH, VPS52, ARL1, AP1S2, VPS54, CALN1, CLVS1, VAMP3	846	103	20580	2.36177	1	0.312251	0.297809
	GO:1990124~messenger ribonucleoprotein complex	4	0.457143	0.0258964	CPEB1, STAU1, FMR1, CPEB3	846	16	20580	6.08156	1	0.312251	0.297809
	GO:0005911~cell-cell junction	15	1.71429	0.0273419	APP, CXADR, FZD4, LIN7A, SCRIB, ADD3, DES, CDH2, FLRT3, PTK7, KIT, CTNNA1, RAPGEF2, GRB2, LIMS1	846	192	20580	1.90049	1	0.32346	0.308499
	GO:0042734~presynaptic membrane	11	1.25714	0.0316846	SNAP25, EPHA4, ERBB4, FMR1, PCDH8, ADORA1, NPTN, SCRIB, SLC6A2, PI4K2A, SLC6A4	846	124	20580	2.15797	1	0.367893	0.350878
	GO:0012506~vesicle membrane	5	0.571429	0.0331173	RAB21, GAD1, NCK2, GRB2, APPL1	846	30	20580	4.05437	1	0.373786	0.356497
	GO:0035579~specific granule membrane	9	1.02857	0.0333844	SNAP25, RAP1A, RAP2B, TMEM30A, SNAP23, VAMP1, ANO6, TNFRSF1B, HMOX2	846	91	20580	2.40589	1	0.373786	0.356497
	GO:0098839~postsynaptic density membrane	9	1.02857	0.0353038	EPHA4, PRR7, GRID2, ERBB4, SIGMAR1, NPTN, LIN7A, ABHD17C, GRIN2B	846	92	20580	2.37974	1	0.388342	0.37038
	GO:0032993~protein-DNA complex	6	0.685714	0.0394528	NFYB, SP1, HMGA2, SOX12, ST18, NFE2L2	846	46	20580	3.17299	1	0.41927	0.399877
	GO:0099055~integral component of postsynaptic membrane	6	0.685714	0.0394528	EPHA4, NRP1, FLRT3, PCDH8, ADORA1, SLC6A4	846	46	20580	3.17299	1	0.41927	0.399877
	GO:0005791~rough endoplasmic reticulum	7	0.8	0.041319	APP, ADCYAP1R1, RAB14, STAU1, RANGRF, KCNJ2, SNCA	846	62	20580	2.74651	1	0.427015	0.407265
	GO:0005923~bicellular tight junction	11	1.25714	0.0417319	ADCYAP1R1, PARD6B, CXADR, RAP2B, APC, CLDN14, WNK4, CLDN18, RAPGEF2, LIN7A, YBX3	846	130	20580	2.05837	1	0.427015	0.407265
	GO:0005886~plasma membrane	241	27.5429	0.0422248	PI4K2B, APP, TES, CHIC1, NPFFR1, C2ORF88, ICAM5, ANTXR2, SLC4A4, PREX2, RNF114, EDNRB, RASSF3, GPBP1, KDR, TNFSF11, THSD7A, B2M, CALN1, PAQR9, EPHA4, CXADR, ARRDC3, MTUS1, SOX11, ANK2, SCRIB, ACTN4, TM4SF1, CLNS1A, KCNQ4, NSMF, AGTR2, PI4K2A, PTGFR, ADCYAP1R1, ENPEP, TSHZ3, TGFA, GJC1, XKRX, NKAIN1, FLRT3, KCNMB2, TRPM7, ICOS, HMOX2, FZD3, SLC10A7, CADM2, FZD4, TMEM50B, RAB27B, PARVA, SLC16A10, G…	846	5310	20580	1.10407	1	0.427015	0.407265
	GO:0030018~Z disc	11	1.25714	0.0495245	FKBP1A, PPP1R12A, DES, DNAJB6, CFL2, PDE4B, ATP2B4, PARVA, ANK2, ACTN4, FHL5	846	134	20580	1.99693	1	0.483926	0.461543
	GO:0031901~early endosome membrane	14	1.6	0.050099	PI4K2B, EPHA4, MTMR2, OSBPL6, TMEM30A, RAB21, SNX3, RAB14, B2M, PI4K2A, SNX6, APPL1, CLVS1, VAMP3	846	190	20580	1.79246	1	0.483926	0.461543
	GO:1904115~axon cytoplasm	7	0.8	0.0501678	RAB21, KIF3A, AP3B1, RAB27B, HAP1, TERF2, TRAK2	846	65	20580	2.61975	1	0.483926	0.461543
	GO:0008076~voltage-gated potassium channel complex	8	0.914286	0.0513161	KCND1, KCND2, KCNS3, KCNMB2, KCNA4, KCNQ4, VAMP2, KCNJ2	846	82	20580	2.37329	1	0.487503	0.464955
	GO:0043679~axon terminus	7	0.8	0.0533559	EPHA4, FLRT3, GAD1, FMR1, SNCB, SRSF10, SNCA	846	66	20580	2.58006	1	0.492896	0.470098
	GO:0031201~SNARE complex	6	0.685714	0.053456	NAPA, SNAP25, SNAP23, VAMP1, VAMP2, VAMP3	846	50	20580	2.91915	1	0.492896	0.470098
	GO:0031594~neuromuscular junction	8	0.914286	0.0570828	EPHA4, APP, CXADR, DES, ERBB4, CIB2, PTN, UTRN	846	84	20580	2.31678	1	0.518709	0.494718
	GO:0032437~cuticular plate	3	0.342857	0.0608883	CALB2, CIB2, PVALB	846	10	20580	7.29787	1	0.537704	0.512834
	GO:0042564~NLS-dependent protein nuclear import complex	3	0.342857	0.0608883	KPNA5, KPNA2, KPNA1	846	10	20580	7.29787	1	0.537704	0.512834
	GO:0034707~chloride channel complex	6	0.685714	0.0656232	GABRB2, ANO1, GABRP, SLC17A7, ANO6, CLCN2	846	53	20580	2.75391	1	0.569929	0.543569
	GO:0016234~inclusion body	4	0.457143	0.0663554	PSMC6, HAP1, SNCB, SNCA	846	23	20580	4.23065	1	0.569929	0.543569
	GO:0016604~nuclear body	21	2.4	0.0684415	PRDM8, DCLRE1B, KLF11, TLE2, CBX4, NUFIP2, SATB1, GFI1, TESK2, ACTN4, BMI1, USP28, CCNDBP1, TERF2, HIPK2, SUMO1, PAPOLG, UIMC1, COMMD3-BMI1, FBXL3, RAD18	846	340	20580	1.5025	1	0.579903	0.553081
	GO:0071013~catalytic step 2 spliceosome	8	0.914286	0.0731912	DDX5, HNRNPK, SF3B3, HNRNPU, SNRPB2, SNRPF, HNRNPA1, SNRPB	846	89	20580	2.18663	1	0.607286	0.579198
	GO:0031519~PcG protein complex	4	0.457143	0.0736104	PCGF6, RYBP, CBX4, BMI1	846	24	20580	4.05437	1	0.607286	0.579198
	GO:0005741~mitochondrial outer membrane	14	1.6	0.0759612	BNIP3L, EPHA4, CPT1A, ARG1, BNIP3, ARMCX2, RPS6KB1, ARMCX6, MFN1, VAMP1, KRAS, SFXN2, MCL1, SNCA	846	203	20580	1.67767	1	0.614772	0.586338
	GO:0098685~Schaffer collateral - CA1 synapse	9	1.02857	0.0764788	EPHA4, DGKB, PCDH8, NPTN, WNT7A, PLAT, PTN, SH3GL2, RAB11A	846	108	20580	2.02719	1	0.614772	0.586338
	GO:0009898~cytoplasmic side of plasma membrane	7	0.8	0.079048	RAB21, CACNB4, KIT, PTEN, AKAP5, SAMD12, LDLRAP1	846	73	20580	2.33265	1	0.627381	0.598364
	GO:0009986~cell surface	35	4	0.0801307	APP, NRP1, ADCYAP1R1, IGSF3, HNRNPU, TGFA, PLAT, FURIN, PTN, ANTXR2, SLC6A2, THBS1, SLC4A4, CDH2, C1QBP, RSPO2, NPTN, EPHA4, FZD3, GPR37, HSPA5, FZD4, LAYN, WNT7A, LMO7, ANO6, GRIN2B, SULF2, GREM1, RPS6KB1, TNFSF4, RARA, FERMT2, CD200, VAMP3	846	642	20580	1.3262	1	0.62757	0.598543
	GO:0070062~extracellular exosome	105	12	0.0810736	APP, RNH1, PLAT, ZDHHC1, NUDT5, SLC4A4, TXNDC17, PPP1CB, CFL2, RUVBL1, B2M, RAB2A, RPL22, SCRIB, ACTN4, MID2, PLA2G15, CRISPLD1, RAB34, CMPK1, UBE2V1, UTRN, SRSF7, PSMD12, DDX5, MTMR2, ENPEP, HTRA1, LIN7A, NRF1, NID2, KALRN, SNX3, RAP1A, HSPH1, KIF3A, PCBP1, PCBP2, NAA50, HSPA5, HSPA4, RAB27B, GNG12, HNRNPL, HNRNPK, STK24, RHEB, GNAQ, CPE, GRB2, TGFBI, ITM2B, ITM2C, GABRB2, RNF11, ARF1, ARPC1B, S…	846	2219	20580	1.15108	1	0.62757	0.598543
	GO:0042589~zymogen granule membrane	3	0.342857	0.0846347	TMED2, RAB27B, VAMP2	846	12	20580	6.08156	1	0.647146	0.617214
	GO:0005643~nuclear pore	8	0.914286	0.0878241	RANBP3, SEH1L, SUMO1, RANBP17, NUP62CL, IPO7, RAN, KPNA1	846	93	20580	2.09258	1	0.663443	0.632757
	GO:0005770~late endosome	11	1.25714	0.0900936	MAP2K1, ARF1, DYNC1LI2, RNF148, RAP1A, ANKRD27, RAB14, SLC31A2, RAPGEF2, RAB27B, GRIN2B	846	150	20580	1.78392	1	0.664572	0.633835
	GO:0030426~growth cone	11	1.25714	0.0900936	SNAP25, NRP1, APP, CXADR, TSHZ3, FMR1, SIGMAR1, APBB2, LRIG2, HAP1, SNCA	846	150	20580	1.78392	1	0.664572	0.633835
Data 2-Gene Ontology(Go) terms Molecular Function
	Term	Count	%	PValue	Genes	List Total	Pop Hits	Pop Total	Fold Enrichment	Bonferroni	Benjamini	FDR
	GO:0005515~protein binding	654	74.7429	6.44877e-16	ATF1, TDRKH, TES, RNH1, MAML2, C2ORF88, HNRNPU, TESK2, DCAF5, SLC4A4, RNF114, LURAP1L, GPBP1, HOXA3, AP1S2, SAMD12, PRKAB2, CXADR, RPL22, CLEC11A, REV1, SCRIB, GTPBP1, C9ORF64, EID1, RNF126, MTHFD2, CLNS1A, PSME3, DDIT4, TBPL1, HOXB2, AGTR2, MAML3, CLOCK, PI4K2A, MTMR2, SEH1L, SLAIN1, BAZ2B, GJC1, HSPH1, FLRT3, KCNMB2, MCMBP, HOXC9, ICOS, HMOX2, NAA50, WNT10B, FZD3, NDFIP1, SIVA1, FZD4, PNO1, POU…	826	12619	18908	1.18637	6.55476e-13	6.34559e-13	6.24886e-13
	GO:0001228~transcriptional activator activity, RNA polymerase II transcription regulatory region sequence-specific binding	53	6.05714	1.29614e-09	ATF1, ONECUT2, ZNF292, ONECUT1, TCF21, UBP1, SIX1, RORB, ETS1, SIX5, CREB3L2, GTF2I, KLF10, KLF13, EBF2, SOX11, VEZF1, SOX12, ZFX, IRF2, HOXB2, CLOCK, FOXC1, DLX3, NRF1, NEUROD1, STOX2, NHLH2, NEUROD6, TBX20, POU2F1, DMRT2, NFYB, NFATC3, PBX3, ESRRG, POU2F2, POU4F1, POU4F2, NR4A2, KLF7, KLF5, MAFB, NR6A1, NFIA, SP1, LHX2, NFIB, NFIC, TCF4, TCF3, MYF5, NFE2L2	826	478	18908	2.53813	1.2754e-06	6.37702e-07	6.27981e-07
	GO:0003700~transcription factor activity, sequence-specific DNA binding	54	6.17143	7.5994e-08	ATF1, GFI1, UBP1, SIX1, AHR, RORB, PRDM1, ETS1, GPBP1, CREB3L2, ZNF367, GTF2I, KLF10, KLF11, EBF2, SOX11, FOXP4, FOXP2, THAP1, IRF2, RARA, CLOCK, JDP2, PPARD, FOXC1, NFIX, DLX3, DLX6, CREBL2, NRF1, NEUROD1, ZNF704, TBX20, HOXC9, NFYB, STAT1, POU6F2, NFATC3, PBX3, ESRRG, FOXN3, FOXN2, POU2F2, KLF7, KLF5, NR6A1, NFIA, SP1, NFIB, NFIC, SNAI1, TCF4, TCF3, NFE2L2	826	555	18908	2.22724	7.47753e-05	2.4926e-05	2.4546e-05
	GO:1990837~sequence-specific double-stranded DNA binding	50	5.71429	2.59799e-06	ONECUT2, GFI1, ONECUT1, TCF21, UBP1, SIX1, HNRNPU, AHR, RORB, PRDM1, KLF10, KLF11, KLF13, ZBTB37, EN2, SOX12, ETV3, IRF2, RARA, HOXB2, CLOCK, JDP2, PPARD, DLX1, NFIX, DLX3, DLX6, NEUROD1, NHLH2, ZNF704, TBX20, HOXC9, ZBTB18, NFATC3, ESRRG, FOXN2, POU2F2, POU4F1, USF1, NR4A2, LIN28B, KLF5, NR6A1, SP2, SP1, NFIB, NFIC, SNAI1, TCF4, SP9	826	557	18908	2.05485	0.00255316	0.000639106	0.000629364
	GO:0000978~RNA polymerase II core promoter proximal region sequence-specific DNA binding	87	9.94286	4.24075e-06	ATF1, APP, ONECUT2, MYT1L, GFI1, ONECUT1, UBP1, SIX1, HNRNPU, RORB, PRDM1, BMI1, ETS1, SIX5, HOXA3, ZNF367, KDM6A, KLF10, KDM6B, KLF11, ZBTB39, KLF13, USP3, ZBTB37, EN2, EBF2, SOX11, SOX12, FOXP4, ZFX, FOXP2, THAP1, IRF2, RARA, HOXB2, CLOCK, JDP2, PPARD, DLX1, FOXC1, NFIX, DLX3, SATB1, DLX6, NRF1, NEUROD1, NHLH2, NEUROD4, NEUROD6, ZNF704, NRIP1, TBX20, HOXC9, ZNF423, ZBTB18, POU2F1, DMRT2, NFYB, …	826	1207	18908	1.64998	0.00416421	0.000747695	0.000736297
	GO:0003677~DNA binding	94	10.7429	4.55911e-06	PRDM8, APP, RNF11, CCNT1, MYT1L, FMR1, ZNF292, ZFAND5, ONECUT1, HP1BP3, SIX1, HNRNPU, AHR, ZDHHC1, ETS1, ING2, SIX5, SIN3A, UIMC1, GPBP1, HOXA3, YAF2, ZNF488, RBM5, ZNF385A, GTF2I, THOC1, EBF2, MSL3, SOX11, SOX12, ZFX, FOXP2, MLF1, TOX2, MTF2, IRF2, LUC7L3, TBPL1, HOXB2, ZNF513, ZFPM2, CLOCK, JDP2, PPARD, DLX1, FOXC1, NFIX, DLX3, TSHZ3, SATB1, DLX6, CREBL2, BAZ2B, NEUROD1, NHLH2, NEUROD4, DNAJB6,…	826	1336	18908	1.6106	0.00447613	0.000747695	0.000736297
	GO:0000981~RNA polymerase II transcription factor activity, sequence-specific DNA binding	87	9.94286	3.94558e-05	ATF1, ONECUT2, MYT1L, ZNF292, ONECUT1, TCF21, UBP1, SIX1, AHR, RORB, ETS1, SIX5, CREB3L2, HOXA3, ZNF367, GTF2I, KLF10, KLF11, KLF13, ZBTB37, ZFP69B, EN2, EBF2, SOX11, VEZF1, SOX12, FOXP4, ETV3, FOXP2, THAP1, IRF2, RARA, HOXB2, CLOCK, JDP2, PPARD, DLX1, FOXC1, NFIX, DLX3, TSHZ3, SATB1, DLX6, CREBL2, NRF1, NEUROD1, NHLH2, NEUROD4, NEUROD6, PCBP1, TBX20, HOXC9, ZNF423, ZBTB18, POU2F1, DMRT2, NFYB, S…	826	1280	18908	1.55588	0.0380812	0.00554635	0.0054618
	GO:0043565~sequence-specific DNA binding	32	3.65714	5.2696e-05	ATF1, FOXC1, CBFB, SATB1, SIX1, RORB, ETS1, NEUROD1, ZNF423, ZBTB18, POU2F1, NFYB, DMRT2, ESRRG, FOXN3, POU2F2, FOXN2, FOXP4, POU4F1, USF1, FOXP2, THAP1, NR4A2, MAFB, NR6A1, SP1, RARA, HOXB2, CLOCK, TAF1, PPARD, NFE2L2	826	330	18908	2.21974	0.0505327	0.00648161	0.0063828
	GO:0019003~GDP binding	13	1.48571	0.000118593	RAB2A, ARF1, RAB27B, RHOA, RAB21, RAB10, RAP1A, RAP2B, RAB14, RHEB, RAB18, KRAS, RAN	826	77	18908	3.86472	0.11015	0.0129662	0.0127685
	GO:0044877~macromolecular complex binding	36	4.11429	0.000159028	NAPA, ATF1, DCLRE1B, PRR7, CDKN1B, SF3B3, ARPC1B, HNRNPU, ING2, RAP1A, SIN3A, KIF3A, NCK2, TNKS1BP1, ANKRD54, APPL1, NFYB, FZD4, GAD1, TUBB, LCA5, TERF2, USF1, RBX1, MAFB, APEX1, GRB2, KRAS, GCLM, JDP2, RAD18, PVALB, PAFAH1B2, VAMP2, LIMS1, FBN1	826	415	18908	1.98573	0.144865	0.0156483	0.0154098
	GO:0061629~RNA polymerase II sequence-specific DNA binding transcription factor binding	21	2.4	0.000217121	MYOCD, FOXC1, CITED2, HMGA2, AHR, ETS1, POU4F1, HIPK2, RBX1, NEUROD1, NHLH2, SP1, SIN3A, ID2, TBX20, TCF3, ZFPM2, NFE2L2, TAF1, GTF2I, PPARD	826	188	18908	2.55698	0.192385	0.0182285	0.0179506
	GO:0003924~GTPase activity	32	3.65714	0.000222299	GNAZ, ARF1, ATL2, ARL1, TUBD1, NTPCR, RND3, RAB21, RGS4, RAP1A, RAB23, MFN1, ARL5A, RAB2A, TUBB, RAB27B, RHOC, GTPBP1, RHOA, RAB11A, RAB10, RAB30, RAP2B, RAB14, RHEB, GNAQ, RAB34, RASA1, RAB18, KRAS, RHOQ, RAN	826	357	18908	2.05186	0.19649	0.0182285	0.0179506
	GO:0004860~protein kinase inhibitor activity	8	0.914286	0.000676507	SOCS3, CDKN1B, GMFB, CAMK2N1, TESC, SPRY4, PARVA, SNCA	826	35	18908	5.23224	0.486193	0.0512063	0.0504258
	GO:0061608~nuclear import signal receptor activity	6	0.685714	0.00140089	IPO9, KPNA5, TNPO1, KPNA2, IPO4, KPNA1	826	20	18908	6.86731	0.748281	0.0984626	0.0969616
	GO:0046332~SMAD binding	9	1.02857	0.00152908	FKBP1A, DDX5, CITED2, HMGA2, IPO7, FERMT2, BMPR1A, HIPK2, TGFBR2	826	51	18908	4.0396	0.778152	0.100307	0.0987783
	GO:0000976~transcription regulatory region sequence-specific DNA binding	22	2.51429	0.00178739	KLF11, FOXC1, CCNT1, CBX4, NFYB, NONO, GFI1, HMGA2, SIX1, SOX11, AHR, SOX12, POU2F2, ETS1, HNRNPL, SP1, ERBB4, IRF2, CREB3L2, ZNF513, NFE2L2, SNCA	826	238	18908	2.11598	0.828017	0.101238	0.0996949
	GO:0005525~GTP binding	32	3.65714	0.00180072	GNAZ, ARF1, ATL2, RTCB, ARL1, TUBD1, RND3, RAB21, RAP1A, RAB23, MFN1, ARL5A, RAB2A, TUBB, RANBP17, RAB27B, RHOC, GTPBP1, RHOA, RAB11A, RAB10, RAB30, RAP2B, RAB14, RHEB, GNAQ, RAB34, MAB21L1, RAB18, KRAS, RHOQ, RAN	826	405	18908	1.80867	0.830263	0.101238	0.0996949
	GO:0042802~identical protein binding	101	11.5429	0.00185192	ATF1, APP, FMR1, PRDM6, HNRNPU, NUDT5, ETS1, SLC4A4, RASSF3, CDH2, KDR, TNFSF11, B2M, SH3GL2, BNIP3L, EPHA4, SRRM4, CPT1A, CXADR, RPL22, EPDR1, MID2, FOXP2, KCTD6, THAP1, CLIP1, DYNC1LI2, PSME3, PVALB, MTMR2, BRI3, HTRA1, UAP1, ADIPOR1, STK3, PPCS, BTBD3, POU2F1, NONO, ESRRG, CLK3, RCAN1, HNRNPK, MAFB, SP1, TCF4, GRB2, TGFBI, DCP1A, RAD18, FBN1, ALAS1, PTEN, SLC6A4, C1QTNF3, SULT4A1, ZNF365, APPL…	826	1722	18908	1.34262	0.838617	0.101238	0.0996949
	GO:0008134~transcription factor binding	20	2.28571	0.00206872	FOXC1, CCNT1, NFATC3, HMGA2, AHR, NLK, ETS1, RBX1, NEUROD1, MAFB, NFIA, SUMO1, SP1, C1QBP, RARA, APBB2, TCF3, ZFPM2, TAF1, PPARD	826	209	18908	2.19053	0.869675	0.107138	0.105504
	GO:0019901~protein kinase binding	37	4.22857	0.00331592	NRP1, SHC2, CDKN1B, CCNT1, FAF1, PTEN, PTN, ADIPOR1, RND3, PPP1CB, CCND3, SPRED1, CDH2, CAMK2N1, SH3GL2, FAM83B, MAP3K2, PRKAB2, PPP1R12A, NEK6, ATP2B4, NBEAL1, ANK2, RHOC, RHOA, USF1, CYLD, FRMD5, CACNB4, APC, RHEB, GRB2, KIF20A, UTRN, CDK13, FERMT2, LIMS1	826	511	18908	1.65747	0.961929	0.163143	0.160657
	GO:0005154~epidermal growth factor receptor binding	7	0.8	0.00371976	VAV3, RNF126, ERBB4, TGFA, GRB2, FAM83B, SOCS5	826	35	18908	4.57821	0.974449	0.174297	0.17164
	GO:0035035~histone acetyltransferase binding	6	0.685714	0.00400741	EID1, MYOCD, CITED2, STAT1, SP1, ETS1	826	25	18908	5.49385	0.980769	0.179241	0.176508
	GO:0061631~ubiquitin conjugating enzyme activity	7	0.8	0.004302	UBE2W, UBE2Q1, UBE2R2, UBE2D1, UBE2Z, UBE2K, TAF1	826	36	18908	4.45104	0.985625	0.184051	0.181245
	GO:0017022~myosin binding	6	0.685714	0.00478617	ACTC1, TRPM7, HAP1, RHOA, VAMP2, TRAK2	826	26	18908	5.28255	0.991093	0.196233	0.193242
	GO:0070888~E-box binding	8	0.914286	0.00509705	NEUROD1, SNAI1, TCF21, TCF4, TCF3, AHR, CLOCK, MYF5	826	49	18908	3.73731	0.99345	0.20062	0.197562
	GO:0003713~transcription coactivator activity	22	2.51429	0.00552694	SMARCD2, MYOCD, MYCBP, CBFB, MAML2, CITED2, LMO3, SS18L2, DYRK1B, ACTN4, FHL5, MID2, HIPK2, TOX2, SERTAD2, SIN3A, APEX1, NRIP1, RUVBL1, MAML3, ZFPM2, YAF2	826	262	18908	1.92215	0.995719	0.209173	0.205985
	GO:0045296~cadherin binding	25	2.85714	0.00613351	LRRC59, TES, DOCK9, CDH2, PCBP1, CDH22, RUVBL1, KDR, CTNNA1, TNKS1BP1, ARGLU1, CAST, HSPA5, STAT1, SCRIB, PARVA, HNRNPK, STK24, VAPB, CAPZA1, ESYT2, UBAP2, PHLDB2, RAN, EIF4G2	826	316	18908	1.811	0.997651	0.219704	0.216355
	GO:0003723~RNA binding	85	9.71429	0.00643805	TDRKH, ARF1, TES, FMR1, CELF2, RTCB, HNRNPU, YBX3, SUMO1, CDH2, SIN3A, TMSB4X, PAPOLG, GPBP1, SUMO2, TNPO1, KPNA2, RBM5, ZNF385A, CAST, EIF1AX, PRMT1, SECISBP2L, RPL22, THOC1, C2ORF15, ACTN4, GTPBP1, DNAJC2, HNRNPUL1, CLNS1A, LUC7L3, HNRNPH2, SNRPF, HNRNPH3, RPP25, SRSF7, DCP2, SNRPB, FYTTD1, LRRC59, DDX5, NUFIP1, NUFIP2, STAU1, RPS27L, NTPCR, C1ORF52, ERI1, PCBP1, PCBP2, G3BP2, CTNNA1, SNRPB2, H…	826	1471	18908	1.32273	0.998263	0.219704	0.216355
	GO:0019905~syntaxin binding	9	1.02857	0.00647502	NAPA, SNAP25, VPS52, SNAP23, VPS54, VAMP1, VAMP2, RAB11A, VAMP3	826	64	18908	3.21905	0.998325	0.219704	0.216355
	GO:0004712~protein serine/threonine/tyrosine kinase activity	6	0.685714	0.00775845	MAP2K1, RPS6KB1, TESK2, DYRK1B, SGK1, CLK3	826	29	18908	4.73608	0.999531	0.247221	0.243452
	GO:1990841~promoter-specific chromatin binding	9	1.02857	0.00778847	DDX5, FOXC1, NIPBL, STAT1, USP3, HNRNPU, PRDM1, BMI1, POU4F2	826	66	18908	3.12151	0.999544	0.247221	0.243452
	GO:0003682~chromatin binding	33	3.77143	0.00853522	DLX1, APP, DLX3, CCNT1, TSHZ3, CITED2, FMR1, ONECUT1, HP1BP3, SIX1, HNRNPU, NEUROD1, ING2, NIPBL, SCML1, SIN3A, MCMBP, HMGN3, SLC30A9, MBD5, CBX4, NONO, EBF2, POU4F1, MORF4L1, DNAJC2, NFIA, LHX2, MTF2, RARA, MPHOSPH8, JDP2, RAN	826	469	18908	1.61067	0.999783	0.262458	0.258457
	GO:0046983~protein dimerization activity	16	1.82857	0.0098306	APP, TCF21, ANO6, AHR, USF1, NEUROD1, ANO1, NHLH2, NEUROD4, NEUROD6, ID2, TCF4, TCF3, MXD1, CLOCK, MYF5	826	175	18908	2.0929	0.99994	0.293131	0.288662
	GO:0034713~type I transforming growth factor beta receptor binding	4	0.457143	0.0104985	FKBP1A, FERMT2, SNX6, TGFBR2	826	11	18908	8.32401	0.999969	0.303838	0.299206
	GO:0003729~mRNA binding	20	2.28571	0.0112107	FYTTD1, CHTOP, SRRM4, STAU1, CELF2, FMR1, PUM1, HNRNPL, LIN28B, HNRNPK, NOVA1, C1QBP, PCBP1, PCBP2, G3BP2, LUC7L3, LSM14B, DCP1A, RBM5, EIF4G2	826	245	18908	1.86866	0.999985	0.315181	0.310376
	GO:0042803~protein homodimerization activity	45	5.14286	0.0150988	DCLRE1B, APP, PANK1, FMR1, CIB2, AHR, NRF1, NUDT5, RCHY1, ZDHHC3, HSD11B1, MTHFD1L, ERBB4, FLRT3, PPCS, B2M, MCL1, APPL1, SNX6, ZNF365, BNIP3L, FZD4, STAT1, TESC, BNIP3, NOG, ACTN4, S100B, TERF2, USF1, MID2, FOXP2, THAP1, GREM1, ANO1, NR6A1, VAPB, SP1, PRKRA, KIT, TCF3, JDP2, PRTFDC1, PAFAH1B2, BMPR1A	826	719	18908	1.43268	1	0.412702	0.406411
	GO:0008135~translation factor activity, RNA binding	5	0.571429	0.0164315	CPEB1, EIF1AX, CPEB3, EIF4G2, EIF1	826	23	18908	4.97631	1	0.436989	0.430327
	GO:0017018~myosin phosphatase activity	9	1.02857	0.0175275	PPP1CB, DUSP22, PPM1B, CTDP1, PPTC7, DUSP1, PTEN, DUSP16, DUSP13	826	76	18908	2.71078	1	0.453871	0.446952
	GO:0030165~PDZ domain binding	10	1.14286	0.0189045	FZD3, GRID2, CXADR, GPR37, RPS6KB1, FZD4, PTEN, ATP2B4, RAPGEF2, GNG12	826	92	18908	2.48816	1	0.476975	0.469704
	GO:0035198~miRNA binding	6	0.685714	0.0214128	TRIM71, SOCS3, AGO1, FMR1, PUM1, HNRNPA1	826	37	18908	3.71206	1	0.526756	0.518726
	GO:0004674~protein serine/threonine kinase activity	27	3.08571	0.022692	WNK4, TESK2, NLK, KALRN, STK3, CAMKK2, TRPM7, BUB1, GTF2I, MAP3K2, MAP2K1, NEK6, MINK1, HUNK, DYRK1B, CLK3, HIPK2, TGFBR2, STK24, RPS6KB1, PDIK1L, TAOK1, ULK2, CDK13, SGK1, BMPR1A, TAF1	826	392	18908	1.57668	1	0.544608	0.536306
	GO:0005178~integrin binding	14	1.6	0.0242215	APP, CXADR, CIB2, PTN, ICAM5, ACTN4, THBS1, FRMD5, KDR, S1PR3, TGFBI, UTRN, FERMT2, FBN1	826	161	18908	1.99053	1	0.556044	0.547568
	GO:0008289~lipid binding	16	1.82857	0.0250929	SNAP25, OSBPL6, INSIG2, DGKB, INSIG1, PTEN, PLEKHA3, APOLD1, NSFL1C, ESYT3, MAL, S1PR3, ESYT2, SH3GL2, PPARD, SNCA	826	196	18908	1.86866	1	0.556044	0.547568
	GO:0038085~vascular endothelial growth factor binding	3	0.342857	0.0253707	NRP1, KDR, PTN	826	6	18908	11.4455	1	0.556044	0.547568
	GO:0036002~pre-mRNA binding	4	0.457143	0.0254288	DDX5, CELF2, HNRNPU, HNRNPA1	826	15	18908	6.10428	1	0.556044	0.547568
	GO:0003714~transcription corepressor activity	16	1.82857	0.028241	TLE2, CBX4, CITED2, HNRNPU, HMGA2, HIPK2, EID1, RYBP, SIN3A, C1QBP, APEX1, NRIP1, ZFPM2, YAF2, JAZF1, RUNX1T1	826	199	18908	1.84049	1	0.559179	0.550655
	GO:0031072~heat shock protein binding	8	0.914286	0.0283736	GPR37, DNAJB6, HSPA5, FAF1, SSUH2, ADORA1, METTL21A, HSPA13	826	68	18908	2.69306	1	0.559179	0.550655
	GO:0097602~cullin family protein binding	5	0.571429	0.0284022	DCUN1D1, KLHL3, RNF7, KCTD6, RBX1	826	27	18908	4.23908	1	0.559179	0.550655
	GO:0008139~nuclear localization sequence binding	5	0.571429	0.0284022	KPNA5, TNPO1, KPNA2, IPO4, KPNA1	826	27	18908	4.23908	1	0.559179	0.550655
	GO:0004842~ubiquitin-protein transferase activity	19	2.17143	0.0289548	TRIM71, MYLIP, UBE2D1, LMO7, RCHY1, DTX4, RBX1, MIB1, RNF146, UBE2W, RNF214, ZNRF3, MAEA, RMND5A, UBE2R2, FBXL3, FBXL5, UBE2K, TRIM33	826	253	18908	1.71909	1	0.559179	0.550655
	GO:0005484~SNAP receptor activity	6	0.685714	0.029069	SNAP25, SNAP23, VAMP1, SEC22A, VAMP2, VAMP3	826	40	18908	3.43366	1	0.559179	0.550655
	GO:0004879~RNA polymerase II transcription factor activity, ligand-activated sequence-specific DNA binding	7	0.8	0.0295501	NR4A2, NR6A1, RARA, ESRRG, RORB, AHR, PPARD	826	54	18908	2.96736	1	0.559179	0.550655
	GO:0004115~3',5'-cyclic-AMP phosphodiesterase activity	4	0.457143	0.0303046	PDE3A, PDE4B, PDE7B, PDE7A	826	16	18908	5.72276	1	0.562636	0.554059
	GO:0080025~phosphatidylinositol-3,5-bisphosphate binding	5	0.571429	0.0320267	SNX3, WDR45B, PLEKHA5, WIPI2, CLVS1	826	28	18908	4.08769	1	0.583598	0.574701
	GO:1904399~heparan sulfate binding	3	0.342857	0.0345036	APP, FURIN, PTN	826	7	18908	9.81045	1	0.617301	0.607891
	GO:0031489~myosin V binding	4	0.457143	0.0356344	RAB10, RAB14, RAB27B, RAB11A	826	17	18908	5.38613	1	0.626147	0.616602
	GO:0043022~ribosome binding	8	0.914286	0.0372125	SEC61A2, DNAJC2, CPEB1, SPCS1, HSPA5, ERI1, FMR1, CPEB3	826	72	18908	2.54345	1	0.642406	0.632613
	GO:0044325~ion channel binding	12	1.37143	0.0428476	FKBP1A, ID2, FMR1, PDE4B, NPTN, RANGRF, ANK2, ACTN4, HAP1, PIRT, VAMP2, HERPUD1	826	140	18908	1.96209	1	0.726931	0.71585
	GO:0004672~protein kinase activity	25	2.85714	0.0439336	WNK4, TESK2, NLK, STK3, CAMKK2, PDK4, BUB1, SCYL2, MAP3K2, EPHA4, MAP2K1, NEK6, MINK1, HUNK, DYRK1B, CLK3, HIPK2, STK24, RPS6KB1, PDIK1L, PTK7, TAOK1, CDK13, CDK14, TAF1	826	379	18908	1.50996	1	0.732723	0.721553
	GO:1903136~cuprous ion binding	3	0.342857	0.0446947	COX17, SNCB, SNCA	826	8	18908	8.58414	1	0.732993	0.721819
	GO:0000979~RNA polymerase II core promoter sequence-specific DNA binding	4	0.457143	0.054275	POU2F1, STAT1, TBPL1, TAF1	826	20	18908	4.57821	1	0.858455	0.845369
	GO:0004653~polypeptide N-acetylgalactosaminyltransferase activity	4	0.457143	0.054275	GALNT7, GALNT13, GALNT3, GALNT1	826	20	18908	4.57821	1	0.858455	0.845369
	GO:0061630~ubiquitin protein ligase activity	22	2.51429	0.0555921	TRIM71, MYLIP, RNF11, RNF24, UBE3C, UBE2D1, RNF7, RCHY1, DTX4, FBXO30, RBX1, RNF146, MED11, RNF148, RNF126, RNF114, ZNRF3, C18ORF25, MAEA, RMND5A, RNF150, RAD18	826	331	18908	1.52146	1	0.858455	0.845369
	GO:0019911~structural constituent of myelin sheath	3	0.342857	0.0558345	CMTM8, PLLP, MAL	826	9	18908	7.63035	1	0.858455	0.845369
	GO:0001227~transcriptional repressor activity, RNA polymerase II transcription regulatory region sequence-specific binding	22	2.51429	0.0578916	ZBTB18, ZBTB39, SATB1, MYT1L, GFI1, ZBTB37, NFATC3, ZFP69B, TCF21, PRDM1, ETV3, FOXP4, POU4F1, FOXP2, POU4F2, THAP1, SP2, SNAI1, TCF3, MXD1, JDP2, PPARD	826	333	18908	1.51232	1	0.876389	0.863029
	GO:0004713~protein tyrosine kinase activity	10	1.14286	0.0588208	MAP2K1, ERBB4, KIT, KDR, TESK2, DYRK1B, FRK, CLK3, HIPK2, CAMKK2	826	113	18908	2.02576	1	0.876964	0.863596
	GO:0004114~3',5'-cyclic-nucleotide phosphodiesterase activity	4	0.457143	0.0613381	PDE3A, PDE4B, PDE7B, PDE7A	826	21	18908	4.3602	1	0.900846	0.887114
	GO:0003730~mRNA 3'-UTR binding	17	1.94286	0.0627513	TIA1, DDX5, SECISBP2L, CELF2, ANGEL2, FMR1, HNRNPU, LARP4, PUM1, YBX3, HNRNPL, CPEB1, NOVA1, PABPC1L, CPEB3, HNRNPA1, ZNF385A	826	240	18908	1.62145	1	0.908048	0.894206
	GO:0005102~receptor binding	25	2.85714	0.0671284	APP, LEPROT, PLAT, TRAK2, NPPC, WNT11, NRIP1, RSPO2, TAC3, LRIG2, PLXNC1, NXPH1, SCYL2, WNT10B, CXADR, ANGPT1, WNT7A, APLN, ANO1, RASA1, TNFSF4, RARA, REN, HAP1, FRK	826	397	18908	1.4415	1	0.957309	0.942716
	GO:0042277~peptide binding	7	0.8	0.071596	ENPEP, NPFFR1, GPR37, RPS6KB1, GPR22, GNRHR, FURIN	826	67	18908	2.3916	1	1	0.985665
	GO:0019904~protein domain specific binding	18	2.05714	0.0728412	ARF1, HSPA5, CITED2, FAF1, TUBB, ARL1, RAB27B, POU2F2, MLF1, RHOA, HNRNPK, RAP2B, RARA, GRB2, HNRNPA1, SRSF7, NFE2L2, SNCA	826	265	18908	1.55486	1	1	0.985665
	GO:0031490~chromatin DNA binding	8	0.914286	0.0738277	KDM6B, TOX2, APEX1, RARA, HNRNPU, ACTN4, CLOCK, KDM6A	826	84	18908	2.1801	1	1	0.985665
	GO:0005524~ATP binding	80	9.14286	0.0742555	PI4K2B, DGKE, DGKB, PANK1, UBE2D1, TESK2, HNRNPU, PIK3CB, UBE2Z, UBE2Q1, PPIP5K1, PIP5KL1, PAPOLG, RUVBL1, PDK4, KDR, SCYL2, GTF2I, EPHA4, MAP2K1, SPHK2, MINK1, HUNK, DYRK1B, TGFBR2, MYH1, DYNC1LI2, UBE2R2, PDIK1L, KIT, CMPK1, ULK2, KIF20A, SGK1, PI4K2A, DDX5, WNK4, NTPCR, NLK, KALRN, TTL, HSPA13, STK3, CAMKK2, HSPH1, MTHFD1L, MAT2A, ERBB4, PPCS, KIF3A, TRPM7, RIMKLB, BUB1, MAP3K2, RRM1, HSPA5, H…	826	1541	18908	1.18837	1	1	0.985665
	GO:0031625~ubiquitin protein ligase binding	20	2.28571	0.0785684	CDKN1B, GPR37, HSPA5, CAMLG, FZD4, FAF1, TUBB, NEK6, UBE2D1, NLK, TNFRSF1B, RBX1, UBE2W, APC, SUMO1, CASP10, PCBP2, SUMO2, UBE2K, RAD18	826	307	18908	1.49127	1	1	0.985758
	GO:0005247~voltage-gated chloride channel activity	3	0.342857	0.0805593	ANO1, ANO6, CLCN2	826	11	18908	6.24301	1	1	0.985758
	GO:0046872~metal ion binding	132	15.0857	0.0809488	PRDM8, DGKE, TES, GALNT13, GFI1, PRDM6, ZNF292, RTCB, TESK2, PRDM1, ANTXR2, NUDT4, PPP1CB, MAEA, RNF114, PAPOLG, ZBTB39, MYLIP, PPTC7, LMO3, IGFBP3, ZBTB37, ZFP69B, REV1, EBF2, LMO7, FOXP4, FOXP2, THAP1, MOB3C, RNF126, STIM2, ADAM12, COMMD3-BMI1, ZFPM2, GNAZ, TSHZ3, ARL1, BAZ2B, ADIPOR1, KALRN, LPP, RNF214, ERI1, ZNF704, TRPM7, ZNF423, RIMKLB, HMOX2, ZBTB18, SIVA1, TIPARP, SMAD9, CPEB1, SP2, STK2…	826	2675	18908	1.12958	1	1	0.985758
	GO:0008143~poly(A) binding	4	0.457143	0.0848907	TIA1, HNRNPU, PABPC1L, LARP4	826	24	18908	3.81517	1	1	0.985758
	GO:0044389~ubiquitin-like protein ligase binding	4	0.457143	0.0848907	PRR7, SUMO1, STAT1, SUMO2	826	24	18908	3.81517	1	1	0.985758
	GO:0070412~R-SMAD binding	4	0.457143	0.0848907	MYOCD, DDX5, RANBP3, TRIM33	826	24	18908	3.81517	1	1	0.985758
	GO:0035500~MH2 domain binding	2	0.228571	0.0853631	DDX5, HMGA2	826	2	18908	22.891	1	1	0.985758
	GO:0000287~magnesium ion binding	16	1.82857	0.085945	ARF1, TESC, NEK6, CIB2, NLK, NUDT5, STK3, PPM1B, MTHFD2, RHEB, NT5C1B, NT5C1B-RDH14, PI4K2A, RAN, PRTFDC1, SNCA	826	233	18908	1.57192	1	1	0.985758
	GO:0008138~protein tyrosine/serine/threonine phosphatase activity	5	0.571429	0.0888406	DUSP22, PTP4A2, MTMR2, DUSP1, DUSP13	826	39	18908	2.93475	1	1	0.985758
	GO:0045182~translation regulator activity	4	0.457143	0.0934777	CPEB1, FMR1, RPL22, CPEB3	826	25	18908	3.66257	1	1	0.985758
	GO:0030371~translation repressor activity	3	0.342857	0.0939612	TRIM71, FMR1, EIF4EBP1	826	12	18908	5.72276	1	1	0.985758
	GO:0017166~vinculin binding	3	0.342857	0.0939612	RTCB, CTNNA1, UTRN	826	12	18908	5.72276	1	1	0.985758
	GO:0005109~frizzled binding	5	0.571429	0.0954819	WNT10B, APP, ZNRF3, WNT11, WNT7A	826	40	18908	2.86138	1	1	0.985758
	GO:0043539~protein serine/threonine kinase activator activity	6	0.685714	0.0965647	MAP2K1, TAOK1, GRB2, KRAS, BMPR1A, STK3	826	56	18908	2.45261	1	1	0.985758
