# Supplementary material for: Neuronal miR-9 promotes HSV-1 epigenetic silencing and latency by repressing Oct-1 and Onecut family genes
Source: Nat Commun. 2024 Mar 5;15:1991. doi: 10.1038/s41467-024-46057-6 (PMC10914762; doi:10.1038/s41467-024-46057-6)
Supplement: Supplementary file 4 — Source Data [file 41467_2024_46057_MOESM4_ESM.zip › SourceDataSupplementaryFigure10.xlsx]

## Sheet: Figure S10a
Figure S10a
Data 1-H3K9me3/H3
	pcDNA	pOC2ΔHox
Data-ICP4	1.99914	0.578816
	1.03662	1.13877
	0.988751	1.3319
	pcDNA	pOC2ΔHox
Data-ICP27	1.04231	0.922577
	0.808372	0.964743
	0.735379	0.883302
	pcDNA	pOC2ΔHox
Data-ICP8	1.03077	0.883722
	0.861926	0.964677
	0.856131	1.18974
Data 2-H3K27me3/H3
	pcDNA	pOC2ΔHox
Data-ICP4	0.123233	0.115066
	0.117079	0.120457
	0.093746	0.124581
	pcDNA	pOC2ΔHox
Data-ICP27	0.084117	0.083599
	0.088642	0.122641
	0.103172	0.123206
	pcDNA	pOC2ΔHox
Data-ICP8	0.093135	0.115431
	0.099956	0.129555
	0.115213	0.174342
Data 3-H3K27ac/H3
	pcDNA	pOC2ΔHox
Data-ICP4	0.077592	0.086796
	0.102287	0.126912
	0.048115	0.12
	pcDNA	pOC2ΔHox
Data-ICP27	0.030789	0.089657
	0.026405	0.093718
	0.030728	0.101344
	pcDNA	pOC2ΔHox
Data-ICP8	0.018237	0.070309
	0.01398	0.071705
	0.018123	0.107828

## Sheet: Figure S10b
Figure S10b
		pcDNA	pOC2ΔHox	pOC2ΔHoxQ353A
Data 1-ICP4		15.892	3.3033	9.2129
		14.987	3.6061	12.525
Data 2-ICP27		pcDNA	pOC2ΔHox	pOC2ΔHoxQ353A
		15.208	5.8566	12.171
		15.867	5.7675	12.732
Data 3-ICP8		pcDNA	pOC2ΔHox	pOC2ΔHoxQ353A
		13.938	3.3803	9.5563
		14.918	3.6073	14.346
