# Supplementary material for: Neuronal miR-9 promotes HSV-1 epigenetic silencing and latency by repressing Oct-1 and Onecut family genes
Source: Nat Commun. 2024 Mar 5;15:1991. doi: 10.1038/s41467-024-46057-6 (PMC10914762; doi:10.1038/s41467-024-46057-6)
Supplement: Supplementary file 4 — Source Data [file 41467_2024_46057_MOESM4_ESM.zip › SourceDataSupplementaryFigure2.xlsx]

## Sheet: Figure S2a
Figure S2a
		N2A-C-DOX	N2A-C+DOX	N2AmiR9-DOX	N2AmiR9+DOX
Data		2.37222	2.26341	4.09388	5.57944
		2.39526	2.39834	4.04482	5.64384
		2.57626	2.02979	4.44425	5.71473

## Sheet: Figure S2b
Figure S2b
Data 1-Hela	NC	miR-9
	6.58734	6.25527
	6.35539	6.16633
	6.18564	6.05436
	6.52288	5.97004
Data 2-293T	NC	miR-9
	2400000	4060000
	3860000	3660000
	3130000	7000000

## Sheet: Figure S2c
Figure S2c
Data 1-ICP0		N2A-C cells	N2AmiR9 cells
		1.99332	4.7156
		2.53843	4.01629
		2.24471	4.11603
Data 2-ICP4		N2A-C cells	N2AmiR9 cells
		1.44853	4.14823
		1.3262	6.00445
		1.53402	3.43628
Data 3-ICP8		N2A-C cells	N2AmiR9 cells
		2.55122	4.18088
		2.58852	5.43337
		2.46971	3.82774

## Sheet: Figure S2d
Figure S2d
	LVempty	LVmiR9
Data	0.920459	3.2167
	0.656519	2.67613
	0.474521	3.01875

## Sheet: Figure S2f
Figure S2f
Anti-ONECUT2
Anti-Actin

## Sheet: Figure S2h
Figure S2h
		HSV1control	HSV1miR9a	HSV1miR9b
	Data	1.3561	3.47885	3.72015
		1.9023	3.59449	4.58232
		1.94402	3.63299	4

## Sheet: Figure S2i
Figure S2i
	HSV1control	HSV1miR9a	HSV1miR9b
Data	5.5563	5.7104	5.79704
	5.62325	5.97004	4.30103
	5.79239	5.68124	5.22185
	5.716	5.7104	5.47712
	5.68723	5.81954	5.20412
	5.54818	5.7733	5.72154
	5.86923	5.60206	5.31527
	5.64345	5.63682	5.78295
