# Supplementary material for: Neuronal miR-9 promotes HSV-1 epigenetic silencing and latency by repressing Oct-1 and Onecut family genes
Source: Nat Commun. 2024 Mar 5;15:1991. doi: 10.1038/s41467-024-46057-6 (PMC10914762; doi:10.1038/s41467-024-46057-6)
Supplement: Supplementary file 4 — Source Data [file 41467_2024_46057_MOESM4_ESM.zip › SourceDataSupplementaryFigure3.xlsx]

## Sheet: Figure S3
Figure S3
	Days elapsed(x axis)	DMSO	LY294002	TSA
Data	4	1
	4	1
	6	1
	8	1
	10	1
	10	0
	10	0
	10	0
	10	0
	10	0
	10	0
	10	0
	10	0
	10	0
	4		1
	4		1
	4		1
	6		1
	10		0
	10		0
	10		0
	10		0
	10		0
	10		0
	10		0
	10		0
	10		0
	10		0
	2			1
	4			1
	4			1
	4			1
	4			1
	4			1
	4			1
	6			1
	6			1
	8			1
	10			0
	10			0
	10			0
	10			0
