# Supplementary material for: Neuronal miR-9 promotes HSV-1 epigenetic silencing and latency by repressing Oct-1 and Onecut family genes
Source: Nat Commun. 2024 Mar 5;15:1991. doi: 10.1038/s41467-024-46057-6 (PMC10914762; doi:10.1038/s41467-024-46057-6)
Supplement: Supplementary file 4 — Source Data [file 41467_2024_46057_MOESM4_ESM.zip › SourceDataSupplementaryFigure4.xlsx]

## Sheet: Figure S4a
Figure S4a
Data 1-miR 9		miR9	miR138	NC
		4.33356	1.84405	2.06584
		4.06801	1.88969	2.09336
		4.29678	1.98311	1.97131
		4.16053	1.90914	2.05774
Data 2-miR 138		miR9	miR138	NC
		3.45196	4.49109	3.50946
		3.13314	4.36434	3.38575
		3.55115	4.78418	3.39334
		3.40666	4.66512	3.25259
