# Supplementary material for: Neuronal miR-9 promotes HSV-1 epigenetic silencing and latency by repressing Oct-1 and Onecut family genes
Source: Nat Commun. 2024 Mar 5;15:1991. doi: 10.1038/s41467-024-46057-6 (PMC10914762; doi:10.1038/s41467-024-46057-6)
Supplement: Supplementary file 4 — Source Data [file 41467_2024_46057_MOESM4_ESM.zip › SourceDataSupplementaryFigure5.xlsx]

## Sheet: Figure S5a
Figure S5a
Anti-OCT-1&Actin
Short exposure
Anti-ONECUT2
Anti-Actin

## Sheet: Figure S5b
Figure S5b
	OC1	OC2	OC3	Oct-1
Data 1	0.694517	1.78813	-0.211832	1.02563
	0.288473	1.70046	0.0326187	1.16749
	-0.812479	1.45671	0.30449	0.723374
	OC1	OC2	OC3	OCT-1
Data 2	4.97804	6.79422	3.99224	5.92541
	5.01222	6.82294	3.9703	5.94687
	4.93822	6.86983	3.84734	5.89671

## Sheet: Figure S5c
Figure S5c
Data 1
Anti-ONECUT2
Anti-ONECUT1
Anti-Flag
Data 2
Anti-Flag
Longer Exposure
Anti-Actin

## Sheet: Figure S5d
Figure S5d
	pcDNA	pOC2(human)	pOC2(mouse)
Data	6.39233	6.64367	6.54013
	6.12516	6.72722	6.5231
	6.34264	6.44738	6.62347
	6.05457	6.38043	6.73261

## Sheet: Figure S5e
Figure S5e
	pcDNA	pOC1	pOC2	pOC3
Data	6.20434	6.32928	6.02825	6.22207
	7.28652	6.93807	6.97025	7.40391
	7.46758	7.40391	7.31549	7.36819

## Sheet: Figure S5f
Figure S5f
	LVXempty-WT HSV-1-4h	LVOC2-WT HSV-1-4h	LVXempty-ICP0 null virus-4h	LVOC2-ICP0 null virus-4h	LVXempty-WT HSV-1-18h	LVOC2-WT HSV-1-18h	LVXempty-ICP0 null virus-24h	LVOC2-ICP0 null virus-24h	LVXempty-WT HSV-1-32h	LVOC2-WT HSV-1-32h	LVXempty-WT HSV-1-48h	LVOC2-WT HSV-1-48h	LVXempty-ICP0 null virus-48h	LVOC2-ICP0 null virus-48h	LVXempty-ICP0 null virus-72h	LVOC2-ICP0 null virus-72h
Data	2.9345	2.74429	2.55023	2.35218	4.66922	5.88482	1.42619	4.16655	7.02825	7.32928	7.43691	6.93807	0	5.32928	0	5.78533
	2.89763	2.88649	2.51851	2.42325	5.02825	5.80185	1.42619	3.60946	7.2391	7.20434	7.2391	7.20434	0.778151	5.2391	0	5.85733
	2.86629	2.75205	2.58546	2.40654	4.86552	5.86552	1.82413	4.00022	6.90331	7.25549	7.14635	7.0794	0.778151	5.76365	0.30103	5.4624
