# Supplementary material for: Neuronal miR-9 promotes HSV-1 epigenetic silencing and latency by repressing Oct-1 and Onecut family genes
Source: Nat Commun. 2024 Mar 5;15:1991. doi: 10.1038/s41467-024-46057-6 (PMC10914762; doi:10.1038/s41467-024-46057-6)
Supplement: Supplementary file 4 — Source Data [file 41467_2024_46057_MOESM4_ESM.zip › SourceDataSupplementaryFigure6.xlsx]

## Sheet: Figure S6a
Figure S6a
	siNC	OC2si1	OC2si2
Data	9004.5	3401.7	2067.7
	8137.4	2467.9	1734.2
	6003	1734.2	1600.8
	6670	2934.8	1867.6

## Sheet: Figure S6b
Figure S6b
	pcDNA	pOC1	pOC2	pOC3
Data	4.35539	4.8653	4.82391	4.66901
	4.35539	4.77815	4.82391	4.727
	4.32906	4.82391	4.93785	4.52288

## Sheet: Figure S6c
Figure S6c
	NC	miR-9	Scramble	miR-M9
Data	12006	9338	10672	12006
	10005	6003	11339	13340
	18009	5336	15341	14007
	13340	6670	15341	22011

## Sheet: Figure S6d
Figure S6d
	N2A-C	N2AmiR9
Data	3333333	733333
	3733333	800000
	3533333	600000
	3333333	1066667
