# Supplementary material for: Neuronal miR-9 promotes HSV-1 epigenetic silencing and latency by repressing Oct-1 and Onecut family genes
Source: Nat Commun. 2024 Mar 5;15:1991. doi: 10.1038/s41467-024-46057-6 (PMC10914762; doi:10.1038/s41467-024-46057-6)
Supplement: Supplementary file 4 — Source Data [file 41467_2024_46057_MOESM4_ESM.zip › SourceDataSupplementaryFigure7.xlsx]

## Sheet: Figure S7
Figure S7
Data 1-ICP4
	pcDNA	pOC2ΔHox
	0.0203	0.1181
	0.0209	0.0233
	0.0355	0.0938
	0.0008	0.116
Data 2-ICP27
	pcDNA	pOC2ΔHox
	0.0083	0.0626
	0.0117	0.0105
	0.0154	0.0423
	0.0006	0.0473
Data 3-ICP8
	pcDNA	pOC2ΔHox
	0.0086	0.044
	0.0095	0.0105
	0.0161	0.0383
	0.0019	0.0595
