# Supplementary material for: Neuronal miR-9 promotes HSV-1 epigenetic silencing and latency by repressing Oct-1 and Onecut family genes
Source: Nat Commun. 2024 Mar 5;15:1991. doi: 10.1038/s41467-024-46057-6 (PMC10914762; doi:10.1038/s41467-024-46057-6)
Supplement: Supplementary file 4 — Source Data [file 41467_2024_46057_MOESM4_ESM.zip › SourceDataSupplementaryFigure8.xlsx]

## Sheet: Figure S8
Figure S8
	pcDNA	pOC2ΔHOX
Data 1-Attachment	1.87506	2.73078
	2.01703	1.65321
	2.58659	1.85126
	2.31175	1.80618
	1.64345	1.8451
	0.778151	1.4624
	pcDNA	pOC2ΔHOX	pcDNA	pOC2ΔHOX
Data 2-Entry	0.550228	0.0899051	0.995196	1.22531
	0.167317	0.149219	0.986772	1.2071
	0.344392	0.342423	1.17056	1.1383
	0.257679	0.25042	1.09864	1.27807
	0.363612	0.257679	1.16643	1.2514
		0.33646	1.12678	1.15897
